# Supplementary material for: 3-tert-Butyl-5,6,8-trinitro­naphtho[1,8a,8-cd][1,2]dithiole
Source: Acta Crystallogr Sect E Struct Rep Online. 2008 Apr 10;64(Pt 5):o830. doi: 10.1107/S160053680800946X (PMC2961325; doi:10.1107/S160053680800946X)
Supplement: Supplementary file 1 [file e-64-0o830-sup1.cif]

##############################################################################
###                                                                        ###
###        Electronic paper (Acta Crystallographica Section E)             ###
###                                                                        ###
##############################################################################
#                                                                            #
# This CIF contains the data in a paper accepted for publication in Acta     #
# Crystallographica Section E. It conforms to the requirements of Notes      #
# for Authors for Section E, and has been peer reviewed under the auspices   #
# of the IUCr Commission on Journals.                                        #
#                                                                            #
# Full details of the Crystallographic Information File format               #
# are given in the paper "The Crystallographic Information File (CIF):       #
# a New Standard Archive File for Crystallography" by S. R. Hall, F. H.      #
# Allen and I. D. Brown [Acta Cryst. (1991), A47, 655-685].                  #
#                                                                            #
# The current version of the core CIF dictionary is obtainable from          #
# ftp://ftp.iucr.org/pub/cif_core.dic. The current version number is 2.4.    #
#                                                                            #
# Software is freely available for graphical display of the structure(s) in  #
# this CIF.  For information consult the CIF home page http://www.iucr.org/  #
# cif/home.html                                                              #
#                                                                            #
# This file may be used for bona fide research purposes within the           #
# scientific community so long as proper attribution is given to the journal # 
# article from which it was obtained.                                        #
#                                                                            #
##############################################################################
                                             
data_global
_audit_creation_method     'SHELXL-97'
_journal_date_recd_electronic     2008-03-18
_journal_date_accepted     2008-04-07
_journal_name_full     'Acta Crystallographica, Section E'
_journal_year     2008
_journal_volume     64
_journal_issue      5
_journal_page_first     o830
_journal_page_last     o830
_journal_paper_category     QO
_journal_coeditor_code     PK2089
_publ_contact_author_name     ' Yongsheng Chen'
_publ_contact_author_address
;
Key Laboratory for Functional Polymer Materials and Center for Nanoscale
Science and Technology, Institute of Polymer Chemistry, College of
Chemistry, Nankai University
Tianjin
Weijin road No 94 ,Tianjin
China
;
_publ_contact_author_email     yschen99@nankai.edu.cn
_publ_contact_author_fax     '086-22-23499992'
_publ_contact_author_phone     '086-22-23500693'
_publ_section_title
;
3-<i>tert</i>-Butyl-5,6,8-trinitronaphtho[1,8<i>a</i>,8-<i>cd</i>][1,2]dithiole
;
loop_
    _publ_author_name
    _publ_author_footnote
    _publ_author_address
    'Yuqin Jiang' .
;
Key Laboratory for Functional Polymer Materials and Center for Nanoscale
Science and Technology, Institute of Polymer Chemistry
College of Chemistry, Nankai University
Weijin Road No. 94,
Tianjin
People's Republic of China
;
    'Xiangjian Wan' .
;
Key Laboratory for Functional Polymer Materials and Center for Nanoscale
Science and Technology, Institute of Polymer Chemistry
College of Chemistry, Nankai University
Weijin Road No. 94,
Tianjin
People's Republic of China
;
    'Yongsheng Chen' .
;
Key Laboratory for Functional Polymer Materials and Center for Nanoscale
Science and Technology, Institute of Polymer Chemistry
College of Chemistry, Nankai University
Weijin Road No. 94,
Tianjin
People's Republic of China
;
data_I
_chemical_name_systematic
;
3-<i>tert</i>-Butyl-5,6,8-trinitronaphtho[1,8a,8-cd][1,2]dithiole
;
_chemical_name_common     ?
_chemical_formula_moiety     'C14 H11 N3 O6 S2'
_chemical_formula_sum     'C14 H11 N3 O6 S2'
_chemical_formula_iupac     'C14 H11 N3 O6 S2'
_chemical_formula_weight     381.38
_chemical_melting_point     ?
_symmetry_cell_setting     Monoclinic
_symmetry_space_group_name_H-M     'C 2/c'
_symmetry_space_group_name_Hall     '-C 2yc'
loop_
    _symmetry_equiv_pos_as_xyz
    'x, y, z'
    '-x, y, -z+1/2'
    'x+1/2, y+1/2, z'
    '-x+1/2, y+1/2, -z+1/2'
    '-x, -y, -z'
    'x, -y, z-1/2'
    '-x+1/2, -y+1/2, -z'
    'x+1/2, -y+1/2, z-1/2'
_cell_length_a     19.477(3)
_cell_length_b     20.754(4)
_cell_length_c     8.1658(14)
_cell_angle_alpha     90.00
_cell_angle_beta     105.909(3)
_cell_angle_gamma     90.00
_cell_volume     3174.4(10)
_cell_formula_units_Z     8
_cell_measurement_reflns_used     2099
_cell_measurement_theta_min     2.71
_cell_measurement_theta_max     25.83
_cell_measurement_temperature     294(2)
_exptl_crystal_description     block
_exptl_crystal_colour     red
_exptl_crystal_size_max     0.26
_exptl_crystal_size_mid     0.24
_exptl_crystal_size_min     0.10
_exptl_crystal_density_diffrn     1.596
_exptl_crystal_density_meas     ?
_exptl_crystal_density_method     'not measured'
_exptl_crystal_F_000     1568
_exptl_absorpt_coefficient_mu     0.374
_exptl_absorpt_correction_type     multi-scan
_exptl_absorpt_process_details     '(SADABS; Bruker, 1997)'
_exptl_absorpt_correction_T_min     0.876
_exptl_absorpt_correction_T_max     0.964
_exptl_special_details
;
;
_diffrn_ambient_temperature     294(2)
_diffrn_radiation_type     MoK\a
_diffrn_radiation_wavelength     0.71073
_diffrn_radiation_source     'fine-focus sealed tube'
_diffrn_radiation_monochromator     graphite
_diffrn_measurement_device_type     'Bruker SMART CCD area-detector'
_diffrn_measurement_method     '\f and \w'
_diffrn_detector_area_resol_mean     ?
_diffrn_reflns_number     8118
_diffrn_reflns_av_R_equivalents     0.0366
_diffrn_reflns_av_sigmaI/netI     0.0407
_diffrn_reflns_theta_min     1.46
_diffrn_reflns_theta_max     25.02
_diffrn_reflns_theta_full     25.02
_diffrn_measured_fraction_theta_max     1.000
_diffrn_measured_fraction_theta_full     1.000
_diffrn_reflns_limit_h_min     -19
_diffrn_reflns_limit_h_max     23
_diffrn_reflns_limit_k_min     -24
_diffrn_reflns_limit_k_max     22
_diffrn_reflns_limit_l_min     -9
_diffrn_reflns_limit_l_max     9
_diffrn_standards_number     0
_diffrn_standards_interval_count     .
_diffrn_standards_interval_time     .
_diffrn_standards_decay_%     ?
_refine_special_details
;
Refinement of <i>F</i>^2^ against ALL reflections. The weighted <i>R</i>-factor
<i>wR</i> and goodness of fit <i>S</i> are based on <i>F</i>^2^, conventional
<i>R</i>-factors <i>R</i> are based on <i>F</i>, with <i>F</i> set to zero for
negative <i>F</i>^2^. The threshold expression of <i>F</i>^2^ >
\s(<i>F</i>^2^) is used only for calculating <i>R</i>-factors(gt) <i>etc</i>.
and is not relevant to the choice of reflections for refinement.
<i>R</i>-factors based on <i>F</i>^2^ are statistically about twice as large
as those based on <i>F</i>, and <i>R</i>- factors based on ALL data will be
even larger.
;
_reflns_number_total     2803
_reflns_number_gt     1856
_reflns_threshold_expression     I>2\s(I)
_refine_ls_structure_factor_coef     Fsqd
_refine_ls_matrix_type     full
_refine_ls_R_factor_all     0.0697
_refine_ls_R_factor_gt     0.0382
_refine_ls_wR_factor_gt     0.0908
_refine_ls_wR_factor_ref     0.1082
_refine_ls_goodness_of_fit_ref     1.032
_refine_ls_restrained_S_all     1.032
_refine_ls_number_reflns     2803
_refine_ls_number_parameters     229
_refine_ls_number_restraints     0
_refine_ls_hydrogen_treatment     constr
_refine_ls_weighting_scheme     calc
_refine_ls_weighting_details
                 'calc w=1/[\s^2^(Fo^2^)+(0.0578P)^2^] where P=(Fo^2^+2Fc^2^)/3'
_atom_sites_solution_hydrogens     geom
_atom_sites_solution_primary     direct
_atom_sites_solution_secondary     difmap
_refine_ls_shift/su_max     0.001
_refine_ls_shift/su_mean     0.000
_refine_diff_density_max     0.235
_refine_diff_density_min     -0.255
_refine_ls_extinction_method     none
_refine_ls_extinction_coef     ?
loop_
    _atom_type_symbol
    _atom_type_description
    _atom_type_scat_dispersion_real
    _atom_type_scat_dispersion_imag
    _atom_type_scat_source
    'C' 'C' 0.0033 0.0016
                         'International Tables Vol C Tables 4.2.6.8 and 6.1.1.4'
    'H' 'H' 0.0000 0.0000
                         'International Tables Vol C Tables 4.2.6.8 and 6.1.1.4'
    'N' 'N' 0.0061 0.0033
                         'International Tables Vol C Tables 4.2.6.8 and 6.1.1.4'
    'O' 'O' 0.0106 0.0060
                         'International Tables Vol C Tables 4.2.6.8 and 6.1.1.4'
    'S' 'S' 0.1246 0.1234
                         'International Tables Vol C Tables 4.2.6.8 and 6.1.1.4'
_computing_data_collection     'SMART (Bruker, 1997)'
_computing_cell_refinement     'SAINT (Bruker, 1997)'
_computing_data_reduction     'SAINT (Bruker, 1997)'
_computing_structure_solution     'SHELXS97 (Sheldrick, 2008)'
_computing_structure_refinement     'SHELXL97 (Sheldrick, 2008)'
_computing_molecular_graphics     'SHELXTL (Sheldrick, 2008)'
_computing_publication_material     'SHELXTL (Sheldrick, 2008)'
loop_
    _atom_site_type_symbol
    _atom_site_label
    _atom_site_fract_x
    _atom_site_fract_y
    _atom_site_fract_z
    _atom_site_U_iso_or_equiv
    _atom_site_adp_type
    _atom_site_calc_flag
    _atom_site_refinement_flags
    _atom_site_occupancy
    _atom_site_disorder_assembly
    _atom_site_disorder_group
    S S1 0.22607(3) 0.26843(3) 0.74057(9) 0.0476(2) Uani d . 1 . .
    S S2 0.21867(3) 0.17028(3) 0.77160(9) 0.0490(2) Uani d . 1 . .
    O O1 -0.10572(11) 0.34597(11) 0.3300(3) 0.0838(7) Uani d . 1 . .
    O O2 -0.12517(9) 0.26776(9) 0.4864(2) 0.0525(5) Uani d . 1 . .
    O O3 -0.10009(10) 0.18790(11) 0.2446(2) 0.0661(6) Uani d . 1 . .
    O O4 -0.12944(10) 0.12220(10) 0.4212(3) 0.0665(6) Uani d . 1 . .
    O O5 0.08457(13) 0.00261(10) 0.7190(3) 0.1019(9) Uani d . 1 . .
    O O6 0.18753(12) 0.05183(10) 0.7857(3) 0.0809(7) Uani d . 1 . .
    N N1 -0.08510(11) 0.30111(12) 0.4295(3) 0.0494(6) Uani d . 1 . .
    N N2 -0.08763(12) 0.15858(12) 0.3800(3) 0.0513(6) Uani d . 1 . .
    N N3 0.12234(14) 0.05040(12) 0.7216(3) 0.0693(8) Uani d . 1 . .
    C C1 0.13641(12) 0.28171(11) 0.6422(3) 0.0349(6) Uani d . 1 . .
    C C2 0.09381(12) 0.22503(11) 0.6122(3) 0.0332(6) Uani d . 1 . .
    C C3 0.12897(13) 0.16621(11) 0.6715(3) 0.0378(6) Uani d . 1 . .
    C C4 0.08893(14) 0.10991(12) 0.6509(3) 0.0469(7) Uani d . 1 . .
    C C5 0.01708(14) 0.10991(13) 0.5605(3) 0.0487(7) Uani d . 1 . .
    H H5 -0.0084 0.0714 0.5431 0.058 Uiso calc R 1 . .
    C C6 -0.01603(12) 0.16565(12) 0.4978(3) 0.0402(6) Uani d . 1 . .
    C C7 0.01938(12) 0.22687(11) 0.5293(3) 0.0349(6) Uani d . 1 . .
    C C8 -0.00856(12) 0.28886(12) 0.4886(3) 0.0378(6) Uani d . 1 . .
    C C9 0.03362(13) 0.34351(12) 0.5203(3) 0.0418(6) Uani d . 1 . .
    H H9 0.0116 0.3831 0.4882 0.050 Uiso calc R 1 . .
    C C10 0.10644(13) 0.34324(12) 0.5964(3) 0.0388(6) Uani d . 1 . .
    C C11 0.14946(14) 0.40632(12) 0.6359(3) 0.0445(7) Uani d . 1 . .
    C C12 0.20882(15) 0.40735(14) 0.5453(4) 0.0603(8) Uani d . 1 . .
    H H12A 0.2363 0.4462 0.5746 0.090 Uiso calc R 1 . .
    H H12B 0.1880 0.4058 0.4244 0.090 Uiso calc R 1 . .
    H H12C 0.2394 0.3707 0.5803 0.090 Uiso calc R 1 . .
    C C13 0.18252(17) 0.41303(14) 0.8288(3) 0.0655(9) Uani d . 1 . .
    H H13A 0.2145 0.3777 0.8691 0.098 Uiso calc R 1 . .
    H H13B 0.1453 0.4127 0.8853 0.098 Uiso calc R 1 . .
    H H13C 0.2084 0.4529 0.8523 0.098 Uiso calc R 1 . .
    C C14 0.10141(16) 0.46540(13) 0.5768(4) 0.0678(9) Uani d . 1 . .
    H H14A 0.1295 0.5040 0.6038 0.102 Uiso calc R 1 . .
    H H14B 0.0643 0.4661 0.6338 0.102 Uiso calc R 1 . .
    H H14C 0.0804 0.4631 0.4560 0.102 Uiso calc R 1 . .
loop_
    _atom_site_aniso_label
    _atom_site_aniso_U_11
    _atom_site_aniso_U_22
    _atom_site_aniso_U_33
    _atom_site_aniso_U_12
    _atom_site_aniso_U_13
    _atom_site_aniso_U_23
    S1 0.0239(3) 0.0561(5) 0.0571(5) 0.0011(3) 0.0013(3) -0.0029(3)
    S2 0.0287(4) 0.0533(4) 0.0576(5) 0.0105(3) -0.0008(3) -0.0063(3)
    O1 0.0463(13) 0.1089(19) 0.0858(15) 0.0205(12) 0.0004(11) 0.0525(15)
    O2 0.0270(10) 0.0763(14) 0.0557(12) 0.0019(9) 0.0140(9) 0.0021(10)
    O3 0.0457(12) 0.1145(17) 0.0317(10) 0.0013(11) 0.0000(9) -0.0013(11)
    O4 0.0399(12) 0.0745(15) 0.0789(14) -0.0160(11) 0.0057(11) -0.0059(11)
    O5 0.0882(18) 0.0412(13) 0.155(3) -0.0054(12) -0.0030(17) -0.0026(14)
    O6 0.0535(14) 0.0582(13) 0.1134(19) 0.0205(11) -0.0069(13) -0.0051(12)
    N1 0.0285(12) 0.0749(17) 0.0422(13) 0.0080(11) 0.0051(10) 0.0072(12)
    N2 0.0314(13) 0.0721(17) 0.0468(14) -0.0024(12) 0.0050(11) -0.0145(12)
    N3 0.0602(18) 0.0427(15) 0.093(2) 0.0105(14) 0.0005(16) -0.0149(14)
    C1 0.0269(13) 0.0478(15) 0.0289(13) 0.0022(11) 0.0060(10) -0.0008(11)
    C2 0.0247(13) 0.0481(15) 0.0252(12) 0.0044(11) 0.0042(10) -0.0027(10)
    C3 0.0315(13) 0.0438(15) 0.0352(13) 0.0043(11) 0.0041(11) -0.0106(11)
    C4 0.0418(16) 0.0425(16) 0.0504(16) 0.0070(13) 0.0027(13) -0.0099(13)
    C5 0.0423(16) 0.0485(17) 0.0507(17) -0.0061(13) 0.0053(13) -0.0127(13)
    C6 0.0269(13) 0.0571(17) 0.0336(14) -0.0022(12) 0.0032(11) -0.0081(12)
    C7 0.0292(13) 0.0541(16) 0.0219(12) 0.0015(11) 0.0079(10) -0.0016(11)
    C8 0.0248(13) 0.0569(17) 0.0303(13) 0.0072(12) 0.0051(10) 0.0064(12)
    C9 0.0395(15) 0.0478(17) 0.0383(14) 0.0105(12) 0.0107(12) 0.0116(12)
    C10 0.0350(14) 0.0505(17) 0.0313(13) 0.0015(12) 0.0097(11) 0.0039(11)
    C11 0.0460(17) 0.0451(16) 0.0410(15) -0.0004(12) 0.0097(13) 0.0026(12)
    C12 0.0556(19) 0.066(2) 0.0591(19) -0.0194(15) 0.0155(15) -0.0042(14)
    C13 0.094(3) 0.0513(18) 0.0480(18) -0.0007(16) 0.0145(17) -0.0109(14)
    C14 0.068(2) 0.0496(18) 0.082(2) 0.0001(15) 0.0139(17) 0.0122(15)
_geom_special_details
;
All e.s.d.'s (except the e.s.d. in the dihedral angle between two l.s. planes)
are estimated using the full covariance matrix. The cell e.s.d.'s are taken
into account individually in the estimation of e.s.d.'s in distances, angles
and torsion angles; correlations between e.s.d.'s in cell parameters are only
used when they are defined by crystal symmetry. An approximate (isotropic)
treatment of cell e.s.d.'s is used for estimating e.s.d.'s involving l.s.
planes.
;
loop_
    _geom_bond_atom_site_label_1
    _geom_bond_atom_site_label_2
    _geom_bond_site_symmetry_2
    _geom_bond_distance
    _geom_bond_publ_flag
    S1 C1 . 1.733(2) ?
    S1 S2 . 2.0627(10) ?
    S2 C3 . 1.716(2) ?
    O1 N1 . 1.229(3) ?
    O2 N1 . 1.226(3) ?
    O3 N2 . 1.227(3) ?
    O4 N2 . 1.223(3) ?
    O5 N3 . 1.231(3) ?
    O6 N3 . 1.234(3) ?
    N1 C8 . 1.458(3) ?
    N2 C6 . 1.468(3) ?
    N3 C4 . 1.441(3) ?
    C1 C10 . 1.411(3) ?
    C1 C2 . 1.421(3) ?
    C2 C3 . 1.419(3) ?
    C2 C7 . 1.422(3) ?
    C3 C4 . 1.389(3) ?
    C4 C5 . 1.392(3) ?
    C5 C6 . 1.355(3) ?
    C5 H5 . 0.9300 ?
    C6 C7 . 1.435(3) ?
    C7 C8 . 1.401(3) ?
    C8 C9 . 1.383(3) ?
    C9 C10 . 1.384(3) ?
    C9 H9 . 0.9300 ?
    C10 C11 . 1.540(3) ?
    C11 C12 . 1.534(4) ?
    C11 C13 . 1.536(3) ?
    C11 C14 . 1.538(4) ?
    C12 H12A . 0.9600 ?
    C12 H12B . 0.9600 ?
    C12 H12C . 0.9600 ?
    C13 H13A . 0.9600 ?
    C13 H13B . 0.9600 ?
    C13 H13C . 0.9600 ?
    C14 H14A . 0.9600 ?
    C14 H14B . 0.9600 ?
    C14 H14C . 0.9600 ?
loop_
    _geom_angle_atom_site_label_1
    _geom_angle_atom_site_label_2
    _geom_angle_atom_site_label_3
    _geom_angle_site_symmetry_1
    _geom_angle_site_symmetry_3
    _geom_angle
    _geom_angle_publ_flag
    C1 S1 S2 . . 96.81(8) ?
    C3 S2 S1 . . 94.96(9) ?
    O2 N1 O1 . . 123.5(2) ?
    O2 N1 C8 . . 118.4(2) ?
    O1 N1 C8 . . 118.1(2) ?
    O4 N2 O3 . . 124.9(2) ?
    O4 N2 C6 . . 117.8(2) ?
    O3 N2 C6 . . 117.3(2) ?
    O5 N3 O6 . . 124.5(3) ?
    O5 N3 C4 . . 118.8(3) ?
    O6 N3 C4 . . 116.6(3) ?
    C10 C1 C2 . . 121.6(2) ?
    C10 C1 S1 . . 123.91(18) ?
    C2 C1 S1 . . 114.50(17) ?
    C3 C2 C1 . . 116.7(2) ?
    C3 C2 C7 . . 121.3(2) ?
    C1 C2 C7 . . 122.0(2) ?
    C4 C3 C2 . . 118.7(2) ?
    C4 C3 S2 . . 124.31(19) ?
    C2 C3 S2 . . 116.97(18) ?
    C3 C4 C5 . . 120.9(2) ?
    C3 C4 N3 . . 119.7(2) ?
    C5 C4 N3 . . 119.4(2) ?
    C6 C5 C4 . . 120.4(2) ?
    C6 C5 H5 . . 119.8 ?
    C4 C5 H5 . . 119.8 ?
    C5 C6 C7 . . 122.2(2) ?
    C5 C6 N2 . . 115.5(2) ?
    C7 C6 N2 . . 122.0(2) ?
    C8 C7 C2 . . 114.6(2) ?
    C8 C7 C6 . . 129.4(2) ?
    C2 C7 C6 . . 116.0(2) ?
    C9 C8 C7 . . 122.5(2) ?
    C9 C8 N1 . . 114.8(2) ?
    C7 C8 N1 . . 122.3(2) ?
    C8 C9 C10 . . 124.3(2) ?
    C8 C9 H9 . . 117.8 ?
    C10 C9 H9 . . 117.8 ?
    C9 C10 C1 . . 114.9(2) ?
    C9 C10 C11 . . 121.5(2) ?
    C1 C10 C11 . . 123.5(2) ?
    C12 C11 C13 . . 109.5(2) ?
    C12 C11 C14 . . 108.2(2) ?
    C13 C11 C14 . . 107.3(2) ?
    C12 C11 C10 . . 110.5(2) ?
    C13 C11 C10 . . 110.1(2) ?
    C14 C11 C10 . . 111.3(2) ?
    C11 C12 H12A . . 109.5 ?
    C11 C12 H12B . . 109.5 ?
    H12A C12 H12B . . 109.5 ?
    C11 C12 H12C . . 109.5 ?
    H12A C12 H12C . . 109.5 ?
    H12B C12 H12C . . 109.5 ?
    C11 C13 H13A . . 109.5 ?
    C11 C13 H13B . . 109.5 ?
    H13A C13 H13B . . 109.5 ?
    C11 C13 H13C . . 109.5 ?
    H13A C13 H13C . . 109.5 ?
    H13B C13 H13C . . 109.5 ?
    C11 C14 H14A . . 109.5 ?
    C11 C14 H14B . . 109.5 ?
    H14A C14 H14B . . 109.5 ?
    C11 C14 H14C . . 109.5 ?
    H14A C14 H14C . . 109.5 ?
    H14B C14 H14C . . 109.5 ?
loop_
    _geom_torsion_atom_site_label_1
    _geom_torsion_atom_site_label_2
    _geom_torsion_atom_site_label_3
    _geom_torsion_atom_site_label_4
    _geom_torsion_site_symmetry_1
    _geom_torsion_site_symmetry_2
    _geom_torsion_site_symmetry_3
    _geom_torsion_site_symmetry_4
    _geom_torsion
    _geom_torsion_publ_flag
    C1 S1 S2 C3 . . . . 2.27(11) ?
    S2 S1 C1 C10 . . . . 176.23(18) ?
    S2 S1 C1 C2 . . . . -2.85(17) ?
    C10 C1 C2 C3 . . . . -176.8(2) ?
    S1 C1 C2 C3 . . . . 2.3(3) ?
    C10 C1 C2 C7 . . . . 2.3(3) ?
    S1 C1 C2 C7 . . . . -178.63(16) ?
    C1 C2 C3 C4 . . . . 177.5(2) ?
    C7 C2 C3 C4 . . . . -1.5(3) ?
    C1 C2 C3 S2 . . . . -0.2(3) ?
    C7 C2 C3 S2 . . . . -179.27(17) ?
    S1 S2 C3 C4 . . . . -179.1(2) ?
    S1 S2 C3 C2 . . . . -1.51(19) ?
    C2 C3 C4 C5 . . . . 5.7(4) ?
    S2 C3 C4 C5 . . . . -176.7(2) ?
    C2 C3 C4 N3 . . . . -175.3(2) ?
    S2 C3 C4 N3 . . . . 2.3(4) ?
    O5 N3 C4 C3 . . . . 171.9(3) ?
    O6 N3 C4 C3 . . . . -6.0(4) ?
    O5 N3 C4 C5 . . . . -9.0(4) ?
    O6 N3 C4 C5 . . . . 173.0(3) ?
    C3 C4 C5 C6 . . . . -3.2(4) ?
    N3 C4 C5 C6 . . . . 177.8(2) ?
    C4 C5 C6 C7 . . . . -3.7(4) ?
    C4 C5 C6 N2 . . . . 169.7(2) ?
    O4 N2 C6 C5 . . . . 46.7(3) ?
    O3 N2 C6 C5 . . . . -130.7(3) ?
    O4 N2 C6 C7 . . . . -139.9(2) ?
    O3 N2 C6 C7 . . . . 42.7(3) ?
    C3 C2 C7 C8 . . . . 175.8(2) ?
    C1 C2 C7 C8 . . . . -3.2(3) ?
    C3 C2 C7 C6 . . . . -4.8(3) ?
    C1 C2 C7 C6 . . . . 176.2(2) ?
    C5 C6 C7 C8 . . . . -173.2(2) ?
    N2 C6 C7 C8 . . . . 13.8(4) ?
    C5 C6 C7 C2 . . . . 7.6(3) ?
    N2 C6 C7 C2 . . . . -165.4(2) ?
    C2 C7 C8 C9 . . . . 2.6(3) ?
    C6 C7 C8 C9 . . . . -176.7(2) ?
    C2 C7 C8 N1 . . . . -169.64(19) ?
    C6 C7 C8 N1 . . . . 11.1(4) ?
    O2 N1 C8 C9 . . . . -138.7(2) ?
    O1 N1 C8 C9 . . . . 38.6(3) ?
    O2 N1 C8 C7 . . . . 34.1(3) ?
    O1 N1 C8 C7 . . . . -148.6(3) ?
    C7 C8 C9 C10 . . . . -1.0(4) ?
    N1 C8 C9 C10 . . . . 171.8(2) ?
    C8 C9 C10 C1 . . . . -0.2(4) ?
    C8 C9 C10 C11 . . . . -176.9(2) ?
    C2 C1 C10 C9 . . . . -0.5(3) ?
    S1 C1 C10 C9 . . . . -179.49(17) ?
    C2 C1 C10 C11 . . . . 176.2(2) ?
    S1 C1 C10 C11 . . . . -2.8(3) ?
    C9 C10 C11 C12 . . . . -121.4(3) ?
    C1 C10 C11 C12 . . . . 62.2(3) ?
    C9 C10 C11 C13 . . . . 117.6(3) ?
    C1 C10 C11 C13 . . . . -58.8(3) ?
    C9 C10 C11 C14 . . . . -1.2(3) ?
    C1 C10 C11 C14 . . . . -177.6(2) ?
