# Supplementary material for: 3-tert-Butyl-5,6,8-trinitro­naphtho[1,8a,8-cd][1,2]dithiole
Source: Acta Crystallogr Sect E Struct Rep Online. 2008 Apr 10;64(Pt 5):o830. doi: 10.1107/S160053680800946X (PMC2961325; doi:10.1107/S160053680800946X)
Supplement: Supplementary file 2 [file e-64-0o830-Isup2.hkl]

# 
# h,k,l, Fc-squared, Fo-squared, sigma(Fo-squared) and status flag 
# 
data_I
_shelx_title ' 071013A in C2/c' 
_shelx_refln_list_code          4 
_shelx_F_calc_maximum      728.47 
_exptl_crystal_F_000      1568.00 
_reflns_d_resolution_high  0.8403 
 
loop_ 
 _symmetry_equiv_pos_as_xyz 
 'x, y, z' 
 '-x, y, -z+1/2' 
 'x+1/2, y+1/2, z' 
 '-x+1/2, y+1/2, -z+1/2' 
 '-x, -y, -z' 
 'x, -y, z-1/2' 
 '-x+1/2, -y+1/2, -z' 
 'x+1/2, -y+1/2, z-1/2' 
 
_cell_length_a    19.4771 
_cell_length_b    20.7536 
_cell_length_c     8.1658 
_cell_angle_alpha  90.000 
_cell_angle_beta  105.909 
_cell_angle_gamma  90.000 
 
_shelx_F_squared_multiplier     1.000 
 
loop_ 
 _refln_index_h 
 _refln_index_k 
 _refln_index_l 
 _refln_F_squared_calc 
 _refln_F_squared_meas 
 _refln_F_squared_sigma 
 _refln_observed_status 
   2   0   0      186.28      161.80     12.27 o 
   4   0   0    34962.05    37332.72    654.10 o 
   6   0   0    29294.03    29903.75    540.99 o 
   8   0   0    40944.52    46606.66    833.15 o 
  10   0   0    47488.05    50869.04    918.65 o 
  12   0   0     2592.00     2333.44    100.84 o 
  14   0   0     2774.56     2286.91     76.18 o 
  16   0   0     7518.32     6968.84    148.43 o 
  18   0   0      493.94      700.75     72.66 o 
  20   0   0     3760.08     3917.31    175.99 o 
  22   0   0     3014.02     3180.78    174.84 o 
   1   1   0     8795.11     9170.42    168.70 o 
   3   1   0      415.31      348.01     13.96 o 
   5   1   0      961.11      932.90     31.44 o 
   7   1   0      187.64      186.15     19.93 o 
   9   1   0     2028.66     2244.15    135.54 o 
  11   1   0      241.22      295.40     33.36 o 
  13   1   0       69.23       47.90     20.26 o 
  15   1   0      515.29      436.93     39.61 o 
  17   1   0       16.64        6.26     24.19 o 
  19   1   0      545.81      592.93     66.74 o 
  21   1   0      171.53      115.88     50.65 o 
   0   2   0    96532.93    76622.37   1317.40 o 
   2   2   0      280.22      301.08     11.79 o 
   4   2   0     8682.58     8563.23    226.86 o 
   6   2   0     7850.32     7562.19    192.28 o 
   8   2   0    25916.30    28722.66    614.66 o 
  10   2   0     1292.84     1600.95     63.21 o 
  12   2   0     1184.02     1139.93     42.40 o 
  14   2   0     2728.61     2676.46     67.57 o 
  16   2   0     4107.80     3859.03    103.27 o 
  18   2   0     1462.11     1655.23     56.41 o 
  20   2   0     2343.34     2496.67    100.31 o 
  22   2   0     1765.77     1898.51     98.72 o 
   1   3   0       11.85       -7.48      5.55 o 
   3   3   0        3.14       -8.51      5.67 o 
   5   3   0     1626.76     1743.26     37.12 o 
   7   3   0      727.18      769.01     39.10 o 
   9   3   0     3916.63     4011.51     69.83 o 
  11   3   0      696.55      704.08     32.18 o 
  13   3   0      989.85      968.05     43.54 o 
  15   3   0       26.26       -9.49     24.66 o 
  17   3   0      890.13      825.13     45.56 o 
  19   3   0      123.30      161.16     38.26 o 
  21   3   0      450.33      499.22     96.04 o 
   0   4   0     1925.25     1559.72     49.46 o 
   2   4   0      634.04      679.84     26.07 o 
   4   4   0      539.86      523.66     15.26 o 
   6   4   0     4744.52     4764.05     69.21 o 
   8   4   0      180.85      155.75     17.09 o 
  10   4   0      286.09      259.05     22.08 o 
  12   4   0      522.38      478.33     31.32 o 
  14   4   0      116.67       72.80     43.03 o 
  16   4   0       41.99       -3.55     25.75 o 
  18   4   0      291.04      366.96     37.81 o 
  20   4   0      651.03      769.23     59.33 o 
   1   5   0      415.08      412.32     15.49 o 
   3   5   0     4927.82     5047.23     57.93 o 
   5   5   0     2803.33     2887.23     41.68 o 
   7   5   0     6705.82     6828.18     94.12 o 
   9   5   0      783.28      781.78     31.37 o 
  11   5   0      877.77      853.90     36.00 o 
  13   5   0        8.73       10.95     18.80 o 
  15   5   0      367.72      423.01     40.51 o 
  17   5   0      914.31     1050.87     56.58 o 
  19   5   0      976.97     1018.27     62.66 o 
  21   5   0       93.38       77.12     53.87 o 
   0   6   0     3324.27     3447.25     95.47 o 
   2   6   0    15904.37    15889.76    150.33 o 
   4   6   0     3397.39     3489.58     71.05 o 
   6   6   0    18888.38    19145.28    184.55 o 
   8   6   0       18.38        6.91     13.20 o 
  10   6   0     4283.80     4233.27     86.03 o 
  12   6   0       27.63       -1.96     20.46 o 
  14   6   0       83.95       74.03     26.31 o 
  16   6   0     1512.49     1560.10     86.03 o 
  18   6   0      113.08       93.56     46.06 o 
  20   6   0       55.73       11.87     38.79 o 
   1   7   0     6219.55     6150.66     70.00 o 
   3   7   0     9569.31    10108.46    113.16 o 
   5   7   0     2123.33     2220.48     38.44 o 
   7   7   0     1138.42      970.64     27.37 o 
   9   7   0     2992.62     2853.06     51.34 o 
  11   7   0     4443.32     4073.62     92.93 o 
  13   7   0     8206.60     7891.26    126.30 o 
  15   7   0     1233.82     1251.68     52.95 o 
  17   7   0        7.71       12.40     35.52 o 
  19   7   0      429.43      407.42     67.67 o 
  21   7   0       60.56       56.79     49.66 o 
   0   8   0      183.51      109.92     23.20 o 
   2   8   0     1730.50     1682.20     26.96 o 
   4   8   0       65.13       60.23      9.50 o 
   6   8   0      797.60      832.14     25.45 o 
   8   8   0     1629.78     1543.12     36.54 o 
  10   8   0     1482.77     1504.83     39.85 o 
  12   8   0       16.11       27.97     19.59 o 
  14   8   0       16.84        9.36     31.85 o 
  16   8   0        0.01      -24.16     30.13 o 
  18   8   0       19.99      -30.55     46.52 o 
  20   8   0      126.50      107.15     46.44 o 
   1   9   0       68.29        4.00     29.33 o 
   3   9   0    24929.68    26122.57    319.30 o 
   5   9   0    22691.97    24763.51    300.55 o 
   7   9   0     1486.84     1146.00     31.60 o 
   9   9   0     7851.68     7441.86     97.04 o 
  11   9   0    11642.73    11282.79    135.95 o 
  13   9   0     2835.03     2842.94     62.04 o 
  15   9   0      566.32      611.32     39.44 o 
  17   9   0      692.52      701.92     53.99 o 
  19   9   0       26.06       52.08     55.30 o 
   0  10   0     2219.93     2249.40     53.76 o 
   2  10   0     2664.29     2659.57     39.58 o 
   4  10   0        0.80       -3.23      9.67 o 
   6  10   0      165.50      209.03     23.13 o 
   8  10   0      836.19      793.03     31.32 o 
  10  10   0      147.42      123.92     20.50 o 
  12  10   0     3947.50     4048.96     72.88 o 
  14  10   0      775.25      790.25     42.20 o 
  16  10   0        1.57      -16.44     33.46 o 
  18  10   0      588.07      651.59     61.18 o 
  20  10   0      317.50      404.26     62.03 o 
   1  11   0     1425.24     1354.62     31.21 o 
   3  11   0       40.72       36.63     11.01 o 
   5  11   0      183.25      184.36     16.80 o 
   7  11   0     5510.41     5481.00     78.67 o 
   9  11   0    10619.16    10728.15    131.82 o 
  11  11   0     4543.29     4218.55     73.95 o 
  13  11   0     2757.00     2799.24     74.69 o 
  15  11   0     1186.18     1292.60     64.01 o 
  17  11   0      469.79      544.91    137.84 o 
  19  11   0        0.39       58.98     55.42 o 
   0  12   0     5180.58     4915.17     94.21 o 
   2  12   0     2722.46     2708.85     57.66 o 
   4  12   0     1639.37     1473.41     30.82 o 
   6  12   0      938.10      909.72     33.26 o 
   8  12   0      337.65      286.05     24.83 o 
  10  12   0      153.10      146.00     25.71 o 
  12  12   0     1110.66     1056.70     48.63 o 
  14  12   0      590.11      545.43     44.80 o 
  16  12   0     2015.52     1932.83     73.22 o 
  18  12   0      555.55      702.99    164.10 o 
   1  13   0      638.77      597.11     26.05 o 
   3  13   0     4901.88     5237.64     64.82 o 
   5  13   0      413.19      387.07     26.52 o 
   7  13   0      385.89      528.87     33.20 o 
   9  13   0     1761.37     1636.43     46.12 o 
  11  13   0     3591.95     3390.13    111.88 o 
  13  13   0      252.11      281.07     92.98 o 
  15  13   0      492.89      518.14     49.46 o 
  17  13   0     1412.75     1486.89     86.43 o 
   0  14   0      727.67      661.52     57.51 o 
   2  14   0     1472.39     1376.79     54.94 o 
   4  14   0      273.55      269.97     24.70 o 
   6  14   0       46.69       44.85     19.36 o 
   8  14   0       70.92       24.80     24.18 o 
  10  14   0       60.28       50.07     33.74 o 
  12  14   0      418.21      356.29     40.29 o 
  14  14   0       80.81       40.63     36.00 o 
  16  14   0      284.20      270.56     59.77 o 
  18  14   0      380.92      441.74     72.20 o 
   1  15   0        0.10       43.62     28.68 o 
   3  15   0     2104.98     2078.25     57.26 o 
   5  15   0      575.61      535.86     30.92 o 
   7  15   0        2.25      -12.19     21.49 o 
   9  15   0        0.33      -19.86     27.78 o 
  11  15   0      928.04      980.88     56.15 o 
  13  15   0       50.01      -13.67     35.17 o 
  15  15   0      139.51       75.77     42.71 o 
  17  15   0      438.14      541.66     71.15 o 
   0  16   0     5372.73     5249.66    182.12 o 
   2  16   0        8.91       -6.08     31.45 o 
   4  16   0       21.71       25.33     33.93 o 
   6  16   0      115.93       71.74     26.47 o 
   8  16   0      356.20      235.20     45.68 o 
  10  16   0      232.09      241.47     38.01 o 
  12  16   0       96.15       75.16     37.73 o 
  14  16   0        1.17       10.85     39.86 o 
  16  16   0      466.93      454.99     69.92 o 
   1  17   0     6085.73     6034.64    144.09 o 
   3  17   0      455.07      504.47     54.12 o 
   5  17   0       52.47       12.87     34.65 o 
   7  17   0        1.45      -48.90     37.38 o 
   9  17   0      429.51      448.10     57.62 o 
  11  17   0      694.95      747.99     54.99 o 
  13  17   0       67.14       23.42     39.38 o 
  15  17   0       31.80       -3.70     49.45 o 
   0  18   0    11472.82    11139.62    306.35 o 
   2  18   0       16.14       80.35     67.29 o 
   4  18   0      195.68      214.24     43.77 o 
   6  18   0      224.29      229.30     48.93 o 
   8  18   0     1048.45     1114.59     76.69 o 
  10  18   0      639.05      594.61     65.34 o 
  12  18   0      437.05      426.43     63.66 o 
  14  18   0      405.29      521.08     82.05 o 
   1  19   0      381.44      438.69     91.64 o 
   3  19   0      735.28      766.66     69.54 o 
   5  19   0       32.32      123.93     43.95 o 
   7  19   0      950.68      971.06     78.33 o 
   9  19   0      274.61      344.12     58.76 o 
  11  19   0        0.26       28.85     48.38 o 
  13  19   0       69.76       79.49     58.53 o 
   0  20   0      138.31      279.51     75.53 o 
   2  20   0      862.69     1076.87    101.03 o 
   4  20   0      868.71     1014.44    117.71 o 
   6  20   0       20.70       58.82     46.36 o 
   8  20   0      512.79      550.50     65.73 o 
  10  20   0       25.35       78.51     53.09 o 
  12  20   0      283.46      375.99    114.06 o 
   1  21   0       34.61       12.20     42.16 o 
   3  21   0      385.17      386.81     61.26 o 
   5  21   0      633.79      639.21     74.96 o 
   7  21   0      409.88      364.75     63.83 o 
   9  21   0      623.30      641.39     84.54 o 
  11  21   0      738.72      665.90     81.18 o 
   0  22   0      400.86      647.58     98.92 o 
   2  22   0      868.23     1060.37    129.98 o 
   4  22   0        0.13       20.15     50.35 o 
   6  22   0       32.45       -2.80     81.47 o 
   8  22   0        1.17       -2.40     72.66 o 
  10  22   0       69.89      -48.15     60.04 o 
   1  23   0       51.02       41.35     51.78 o 
   3  23   0       64.00       20.08     52.70 o 
   5  23   0        0.28      -54.56     68.25 o 
   7  23   0      392.68      451.66    101.41 o 
   0  24   0      109.71       76.30     85.12 o 
   2  24   0        0.13      -45.41     54.12 o 
   4  24   0       59.89       66.39     58.83 o 
 -21   1   1      629.93      844.05     57.96 o 
 -19   1   1      188.24      116.12     36.04 o 
 -17   1   1     1532.08     1542.83    139.94 o 
 -15   1   1      653.79      698.38     54.33 o 
 -13   1   1     3314.09     3085.09    208.58 o 
 -11   1   1    21410.46    21778.41    774.11 o 
  -9   1   1     6922.61     7103.67    478.88 o 
  -7   1   1    21682.96    21182.26    418.88 o 
  -5   1   1    32250.91    31636.51   1446.04 o 
  -3   1   1    19914.08    19998.32    434.60 o 
  -1   1   1     5441.93     5123.22    127.10 o 
   1   1   1     3303.50     3336.82     69.01 o 
   3   1   1    32785.43    32498.83    387.83 o 
   5   1   1    59999.49    59835.80    963.29 o 
   7   1   1     1796.94     1809.08     38.90 o 
   9   1   1    14376.20    15345.92    155.51 o 
  11   1   1    17251.76    15975.86    268.27 o 
  13   1   1     6525.37     6060.81     88.67 o 
  15   1   1      269.09      364.15     96.27 o 
  17   1   1       63.61       30.47     36.57 o 
  19   1   1      639.57      578.62     63.11 o 
  21   1   1      134.10      109.31     52.46 o 
 -22   2   1       13.02       25.41     46.43 o 
 -20   2   1      363.68      442.33     52.15 o 
 -18   2   1        5.07      -36.77     31.20 o 
 -16   2   1       83.77       95.07     37.85 o 
 -14   2   1      107.14       60.74     34.61 o 
 -12   2   1     2812.57     2884.80     84.58 o 
 -10   2   1     8716.41    10084.17    170.24 o 
  -8   2   1       66.33       51.09     16.67 o 
  -6   2   1        5.59       27.03     12.20 o 
  -4   2   1      223.71      216.99     11.89 o 
  -2   2   1     2991.10     3023.87     61.54 o 
   0   2   1     2904.67     2971.89     46.09 o 
   2   2   1     7415.75     7425.45     84.42 o 
   4   2   1     7025.71     7203.54     73.09 o 
   6   2   1     1497.19     1616.95     34.73 o 
   8   2   1      172.44      180.15     14.66 o 
  10   2   1       26.71       17.80     13.22 o 
  12   2   1      251.74      280.48     22.19 o 
  14   2   1     1072.91     1069.21     44.22 o 
  16   2   1      166.73      231.92     36.19 o 
  18   2   1      804.05      924.57     81.47 o 
  20   2   1      280.33      264.62     52.19 o 
 -21   3   1       39.36       31.70     44.29 o 
 -19   3   1       13.95        7.32     36.86 o 
 -17   3   1      509.71      486.25     64.87 o 
 -15   3   1      483.56      407.81     45.68 o 
 -13   3   1     3367.42     3273.80    134.00 o 
 -11   3   1     6830.33     6933.24    135.76 o 
  -9   3   1     4502.12     4466.99     77.73 o 
  -7   3   1     4444.13     4489.07     91.64 o 
  -5   3   1     2626.69     2591.29     43.57 o 
  -3   3   1     7717.91     7890.57     92.24 o 
  -1   3   1     1272.87     1251.43     24.18 o 
   1   3   1    17801.05    17475.31    183.05 o 
   3   3   1      140.94      108.59      8.32 o 
   5   3   1       32.95       34.79      7.60 o 
   7   3   1      623.46      606.78     20.37 o 
   9   3   1     4189.16     4288.77     60.96 o 
  11   3   1    10808.72    10703.16    123.46 o 
  13   3   1     3537.58     3573.25     64.28 o 
  15   3   1     1716.52     1651.91     92.64 o 
  17   3   1      327.54      310.74     46.32 o 
  19   3   1      209.71       86.78     45.82 o 
  21   3   1       61.42       23.86     52.58 o 
 -22   4   1       81.69       52.49     83.01 o 
 -20   4   1       60.35       58.07     41.81 o 
 -18   4   1      254.47      373.37     68.67 o 
 -16   4   1     1195.42     1161.64     54.52 o 
 -14   4   1     2351.85     2252.36     79.68 o 
 -12   4   1     1175.65     1134.00     78.22 o 
 -10   4   1        7.88       17.17     21.13 o 
  -8   4   1     1129.24     1244.67     44.32 o 
  -6   4   1     2710.44     2776.55     48.37 o 
  -4   4   1     2791.39     2766.01     44.77 o 
  -2   4   1    15539.94    15734.00    147.30 o 
   0   4   1        5.69       -7.29      4.86 o 
   2   4   1      124.73      168.57     33.78 o 
   4   4   1     2660.80     2495.96     36.63 o 
   6   4   1      752.40      749.78     24.14 o 
   8   4   1     1483.26     1529.17     58.32 o 
  10   4   1      356.07      377.05     21.78 o 
  12   4   1      366.70      372.86     23.37 o 
  14   4   1     1132.35     1118.95     40.14 o 
  16   4   1      302.03      322.54     37.87 o 
  18   4   1      409.63      323.57     51.09 o 
  20   4   1       35.67       22.19     94.70 o 
 -21   5   1      524.05      556.23     61.41 o 
 -19   5   1      498.21      477.37     76.99 o 
 -17   5   1      409.60      396.96     43.33 o 
 -15   5   1     5107.29     5300.88    162.71 o 
 -13   5   1      291.25      271.57     29.21 o 
 -11   5   1     1003.40      938.82     47.99 o 
  -9   5   1     3964.18     3956.43     88.36 o 
  -7   5   1      479.72      409.58     39.49 o 
  -5   5   1     6536.72     6377.73     84.68 o 
  -3   5   1    18882.76    19384.16    206.90 o 
  -1   5   1     7419.36     7468.67     79.41 o 
   1   5   1    26552.65    26331.52    250.08 o 
   3   5   1     3516.70     3570.96     47.37 o 
   5   5   1     1002.05      844.70     25.51 o 
   7   5   1     2480.39     2728.23     51.22 o 
   9   5   1       29.57       25.59     16.08 o 
  11   5   1      710.10      709.45     28.88 o 
  13   5   1      263.00      304.30     24.78 o 
  15   5   1       70.14       22.67     27.28 o 
  17   5   1      350.78      399.21     45.34 o 
  19   5   1      696.96      727.95     77.83 o 
  21   5   1      890.51      968.15     83.58 o 
 -22   6   1        6.90       44.11     63.98 o 
 -20   6   1       12.68      -22.12     46.96 o 
 -18   6   1      936.65      919.88     57.45 o 
 -16   6   1      146.96      128.50     33.47 o 
 -14   6   1      108.15       82.92     36.17 o 
 -12   6   1      154.99      154.52     24.40 o 
 -10   6   1     1191.35     1219.21     40.71 o 
  -8   6   1     1242.49     1217.27     35.86 o 
  -6   6   1     7375.98     7413.43     83.95 o 
  -4   6   1     5962.41     5940.22     76.30 o 
  -2   6   1     5104.59     5184.11    100.95 o 
   0   6   1      159.20      148.29     12.45 o 
   2   6   1     5264.26     4975.16     72.77 o 
   4   6   1      258.97      273.54     15.80 o 
   6   6   1      998.54     1059.62     38.19 o 
   8   6   1      420.10      437.27     30.11 o 
  10   6   1      995.00     1035.87     54.52 o 
  12   6   1        0.03       -1.47     17.41 o 
  14   6   1       75.13       21.92     31.49 o 
  16   6   1     2209.91     2231.37     70.10 o 
  18   6   1       81.39       97.31     54.83 o 
  20   6   1       16.87      -36.09     44.52 o 
 -21   7   1      241.12      246.41     95.66 o 
 -19   7   1       41.89      -10.24     44.44 o 
 -17   7   1      184.03      167.54     36.81 o 
 -15   7   1    10962.42    10898.15    145.34 o 
 -13   7   1        0.10       -5.65     23.56 o 
 -11   7   1     2366.66     2479.24     95.09 o 
  -9   7   1      803.91      777.01     26.69 o 
  -7   7   1     4965.46     5296.28    101.36 o 
  -5   7   1    16198.06    16576.46    160.15 o 
  -3   7   1     6314.36     6582.29     73.60 o 
  -1   7   1      510.16      584.57     19.27 o 
   1   7   1     1464.79     1560.72     30.63 o 
   3   7   1      171.15      141.68     16.05 o 
   5   7   1      469.90      469.78     22.14 o 
   7   7   1      928.13      964.78     28.32 o 
   9   7   1     1279.66     1321.13     35.36 o 
  11   7   1     1407.41     1509.47     41.04 o 
  13   7   1     4741.52     4527.80     76.06 o 
  15   7   1      357.59      384.09     43.72 o 
  17   7   1       38.94       31.67     35.77 o 
  19   7   1       41.16       28.17     46.09 o 
 -20   8   1     1168.78     1316.68     71.76 o 
 -18   8   1     3071.06     2910.89     87.37 o 
 -16   8   1        6.24        5.90     26.01 o 
 -14   8   1    10698.10    10684.60    161.35 o 
 -12   8   1        2.63        5.29     22.70 o 
 -10   8   1        5.06      -11.25     24.07 o 
  -8   8   1      729.77      795.37     26.47 o 
  -6   8   1     2697.90     3489.48     53.36 o 
  -4   8   1    21011.18    22413.76    302.28 o 
  -2   8   1     8122.28     8615.97    170.61 o 
   0   8   1    28119.98    28791.36    271.00 o 
   2   8   1    67385.29    69313.52    715.92 o 
   4   8   1     6147.20     7461.23     89.20 o 
   6   8   1      127.62       91.78     14.91 o 
   8   8   1     1486.22     1556.89     38.16 o 
  10   8   1      752.13      734.18     30.73 o 
  12   8   1    18554.90    18072.42    217.20 o 
  14   8   1        8.12       -0.95     19.53 o 
  16   8   1      911.86      878.87     53.66 o 
  18   8   1     1110.56     1240.82    101.22 o 
  20   8   1     1588.37     1587.01     89.01 o 
 -21   9   1        2.25      -32.50     56.03 o 
 -19   9   1        0.01      -23.40     39.33 o 
 -17   9   1      357.23      354.98     37.31 o 
 -15   9   1      725.99      896.10     50.38 o 
 -13   9   1     1188.58     1131.26     47.61 o 
 -11   9   1       67.50       48.23     18.47 o 
  -9   9   1     2991.40     3061.05     53.62 o 
  -7   9   1     1928.14     1948.78     33.64 o 
  -5   9   1     5865.24     6208.32     74.13 o 
  -3   9   1       69.30       77.43     11.79 o 
  -1   9   1     1304.87     1311.84     31.72 o 
   1   9   1        0.15       -8.52     11.95 o 
   3   9   1     1337.00     1502.49     58.80 o 
   5   9   1      667.69      833.83     37.13 o 
   7   9   1      863.14      984.86     31.18 o 
   9   9   1      163.40      156.87     21.17 o 
  11   9   1       29.32       -6.52     19.91 o 
  13   9   1     1264.67     1265.47     43.69 o 
  15   9   1      278.67      319.34     35.36 o 
  17   9   1        6.01       33.62     33.29 o 
  19   9   1        3.96       68.63     71.31 o 
 -20  10   1      970.04     1114.56     88.35 o 
 -18  10   1     2002.69     2037.10    101.57 o 
 -16  10   1       31.73        9.83     34.65 o 
 -14  10   1    10171.95    10099.77    158.04 o 
 -12  10   1      895.14      850.42     44.04 o 
 -10  10   1       12.99       10.06     16.27 o 
  -8  10   1     2404.30     2520.58     41.32 o 
  -6  10   1      362.10      498.79     20.82 o 
  -4  10   1    12223.58    13046.26    135.24 o 
  -2  10   1    12453.45    12158.63    125.70 o 
   0  10   1     8361.74     8040.64    131.40 o 
   2  10   1    20914.90    22408.39    219.23 o 
   4  10   1     1494.61     1287.64     37.63 o 
   6  10   1     5077.27     4920.29     72.86 o 
   8  10   1     1958.32     1842.45     44.46 o 
  10  10   1     1369.12     1443.39     68.02 o 
  12  10   1    11976.56    12033.11    148.78 o 
  14  10   1      523.83      560.06     37.38 o 
  16  10   1     1754.79     1768.67     57.51 o 
  18  10   1     1638.83     1761.58    162.95 o 
 -19  11   1       83.02       83.79     74.60 o 
 -17  11   1      107.30       66.71     40.02 o 
 -15  11   1      739.41      772.99     50.10 o 
 -13  11   1      148.01       96.51     28.80 o 
 -11  11   1     2145.90     2182.94     69.27 o 
  -9  11   1      832.60      880.35     31.85 o 
  -7  11   1      885.89      795.04     24.69 o 
  -5  11   1     5204.56     5282.07     62.47 o 
  -3  11   1     2821.16     2865.67     50.43 o 
  -1  11   1      171.46      189.81     34.35 o 
   1  11   1      101.56      109.74     18.18 o 
   3  11   1     2504.09     2587.17     51.19 o 
   5  11   1     2502.54     2363.04     48.52 o 
   7  11   1      824.60      757.43     32.08 o 
   9  11   1     2906.99     2839.05     57.89 o 
  11  11   1     2433.47     2380.68     59.55 o 
  13  11   1      113.79      102.28     27.05 o 
  15  11   1      181.65      212.35     57.37 o 
  17  11   1       40.20       42.53     50.93 o 
  19  11   1       11.84      -55.21     74.77 o 
 -20  12   1      476.03      528.29    123.27 o 
 -18  12   1      701.43      650.81     58.41 o 
 -16  12   1     1012.25     1077.81     60.30 o 
 -14  12   1      661.63      727.45     48.87 o 
 -12  12   1        8.98      -17.95     26.87 o 
 -10  12   1        5.31      -31.31     20.87 o 
  -8  12   1      103.20      101.15     19.26 o 
  -6  12   1     4895.06     4910.74     61.78 o 
  -4  12   1     3438.73     3363.94     54.51 o 
  -2  12   1      683.71      783.35     79.15 o 
   0  12   1      564.49      485.98     45.32 o 
   2  12   1     3001.76     2807.11     55.51 o 
   4  12   1     7574.98     7454.78     97.95 o 
   6  12   1      244.68      284.20     30.96 o 
   8  12   1      196.75      198.90     24.89 o 
  10  12   1     1818.63     1765.03     49.41 o 
  12  12   1       12.94       -8.96     24.62 o 
  14  12   1     1859.73     1851.12     93.54 o 
  16  12   1      616.10      584.58     63.69 o 
  18  12   1      293.43      212.41     91.64 o 
 -19  13   1      259.47      169.65     52.81 o 
 -17  13   1      106.79       30.51     62.30 o 
 -15  13   1      178.44      138.32     38.48 o 
 -13  13   1     1178.72     1258.42     53.62 o 
 -11  13   1     1388.27     1259.73     53.27 o 
  -9  13   1     1078.41     1107.70     46.94 o 
  -7  13   1     1386.50     1395.22     37.43 o 
  -5  13   1     1661.72     1563.35     38.59 o 
  -3  13   1      938.01     1001.20     31.04 o 
  -1  13   1       19.81       -7.07     19.11 o 
   1  13   1      756.94      815.35     31.13 o 
   3  13   1       43.10       33.42     17.01 o 
   5  13   1      767.20      747.25     32.58 o 
   7  13   1     1290.41     1252.04     40.76 o 
   9  13   1      737.85      760.26     37.57 o 
  11  13   1      853.51      794.72     41.40 o 
  13  13   1     1015.29     1086.72     56.74 o 
  15  13   1       17.99       26.05     46.89 o 
  17  13   1       31.17       97.71     97.00 o 
 -18  14   1      379.10      390.29     53.05 o 
 -16  14   1       68.81       17.40     37.19 o 
 -14  14   1      924.59      902.60     55.53 o 
 -12  14   1      197.74      200.09     38.60 o 
 -10  14   1        5.96       -9.35     25.58 o 
  -8  14   1       64.53       33.42     19.70 o 
  -6  14   1      903.14      907.20     33.24 o 
  -4  14   1        3.74      -20.92     18.38 o 
  -2  14   1     1231.65     1207.78     42.78 o 
   0  14   1     1849.95     1897.81     53.05 o 
   2  14   1      914.77      818.42     33.52 o 
   4  14   1      644.53      690.17     33.50 o 
   6  14   1     1248.23     1362.75     55.12 o 
   8  14   1      347.24      365.65     29.54 o 
  10  14   1      193.28      196.80     29.61 o 
  12  14   1      253.65      276.03     39.38 o 
  14  14   1      356.02      328.12     87.80 o 
  16  14   1       37.62       25.89     57.13 o 
 -17  15   1        6.97       11.25     43.85 o 
 -15  15   1       88.62       32.93     41.49 o 
 -13  15   1      281.15      262.04     42.87 o 
 -11  15   1       94.20       44.36     30.95 o 
  -9  15   1      444.90      359.85     71.17 o 
  -7  15   1      173.88      147.63     94.70 o 
  -5  15   1        2.36      -39.63     26.42 o 
  -3  15   1       14.08       28.67     21.44 o 
  -1  15   1      252.14      168.40     26.86 o 
   1  15   1      313.33      293.22     29.97 o 
   3  15   1        8.18      -17.18     20.97 o 
   5  15   1      337.91      332.66     28.46 o 
   7  15   1      233.84      206.61     27.54 o 
   9  15   1        0.07       -3.53     24.39 o 
  11  15   1        3.53        5.02     32.75 o 
  13  15   1      203.12      100.11     48.35 o 
  15  15   1        1.19      -11.28     51.80 o 
 -16  16   1        0.02      -18.64     45.73 o 
 -14  16   1      133.72      229.20     45.38 o 
 -12  16   1      417.29      446.59     60.16 o 
 -10  16   1       79.02       78.77     40.87 o 
  -8  16   1      240.40      344.29     48.89 o 
  -6  16   1     1078.91     1098.37     64.14 o 
  -4  16   1      620.69      518.40     52.32 o 
  -2  16   1      155.52      208.21     44.09 o 
   0  16   1     1553.09     1455.16     50.61 o 
   2  16   1        2.65       27.57     20.80 o 
   4  16   1      160.52      169.45     27.66 o 
   6  16   1       29.52       41.80     23.56 o 
   8  16   1       57.33       38.39     26.81 o 
  10  16   1      693.10      678.87     48.60 o 
  12  16   1      226.44      274.41     91.25 o 
  14  16   1       35.80        1.38     49.70 o 
  16  16   1       36.97        3.54     59.15 o 
 -15  17   1       69.42      153.35    130.74 o 
 -13  17   1        7.88       15.40     47.17 o 
 -11  17   1      778.69     1026.60    174.84 o 
  -9  17   1      695.25      777.31     81.47 o 
  -7  17   1       16.02       -1.93     37.39 o 
  -5  17   1       82.81      138.62     40.84 o 
  -3  17   1     4501.21     4512.85    123.89 o 
  -1  17   1      312.98      444.61     49.84 o 
   1  17   1     3270.33     3290.67    170.23 o 
   3  17   1      213.90      254.01     34.72 o 
   5  17   1       50.61      121.93     27.74 o 
   7  17   1      365.01      391.35     34.40 o 
   9  17   1     1908.33     1851.22     68.42 o 
  11  17   1      197.31      285.36     44.20 o 
  13  17   1       72.38       35.83     49.62 o 
  15  17   1       17.31       13.52     56.81 o 
 -14  18   1        9.71      -21.87     56.25 o 
 -12  18   1        2.09        3.51     45.65 o 
 -10  18   1       81.68       15.17     67.10 o 
  -8  18   1       40.61       17.42     43.33 o 
  -6  18   1       74.12       39.79     43.33 o 
  -4  18   1      219.25      205.68     43.31 o 
  -2  18   1       90.29       59.20     41.07 o 
   0  18   1       58.90       51.64     37.19 o 
   2  18   1      961.92      991.73    129.02 o 
   4  18   1        7.59       21.38     30.67 o 
   6  18   1       22.90      -12.45     30.65 o 
   8  18   1       58.83       80.45     36.51 o 
  10  18   1        4.71       -0.78     38.18 o 
  12  18   1       74.78       28.21     48.60 o 
  14  18   1       11.77       48.66     54.94 o 
 -13  19   1       92.60       83.93     75.72 o 
 -11  19   1      342.03      346.68     61.48 o 
  -9  19   1     2004.20     2197.09     97.03 o 
  -7  19   1     1317.51     1573.72    119.82 o 
  -5  19   1       90.72       85.31     54.25 o 
  -3  19   1      447.15      536.75    100.26 o 
  -1  19   1      331.21      281.81     47.84 o 
   1  19   1       92.56       84.41     42.40 o 
   3  19   1        7.00      -17.35     39.33 o 
   5  19   1      368.94      408.15     45.05 o 
   7  19   1     1386.51     1335.76     79.93 o 
   9  19   1      992.00     1136.98    258.99 o 
  11  19   1      767.75     1092.34    128.83 o 
  13  19   1     1174.70     1103.46    130.74 o 
 -12  20   1       78.36       76.23     62.26 o 
 -10  20   1      298.13      280.06     78.02 o 
  -8  20   1       11.27       26.36     51.62 o 
  -6  20   1       87.23      112.16     48.92 o 
  -4  20   1      184.75      130.97     45.80 o 
  -2  20   1      553.99      721.11     80.90 o 
   0  20   1     2319.92     2004.10     91.22 o 
   2  20   1      777.33      784.59     69.11 o 
   4  20   1      133.40       85.93     48.39 o 
   6  20   1      106.83       83.80     49.46 o 
   8  20   1        6.77      -66.31     48.26 o 
  10  20   1       51.29      108.55     59.68 o 
  12  20   1      139.12      136.49     88.95 o 
 -11  21   1      183.15      178.60    108.70 o 
  -9  21   1      748.55      905.25     85.59 o 
  -7  21   1      124.18      187.68     55.85 o 
  -5  21   1      173.55      206.45     54.76 o 
  -3  21   1      209.57      217.25     54.60 o 
  -1  21   1        0.62      -31.13     43.59 o 
   1  21   1        9.96       40.80     57.70 o 
   3  21   1      128.66      128.84     51.68 o 
   5  21   1      189.63      217.85     56.59 o 
   7  21   1      534.51      634.23     73.16 o 
   9  21   1       51.27       62.87     58.30 o 
 -10  22   1       29.41        2.42     94.51 o 
  -8  22   1        3.56      -77.54     51.70 o 
  -6  22   1      263.71      226.09     60.20 o 
  -4  22   1      780.54      922.49     82.04 o 
  -2  22   1      164.06      176.82     56.31 o 
   0  22   1      114.63      -30.21     45.47 o 
   2  22   1     1024.24     1033.44    106.20 o 
   4  22   1      372.36      463.25     68.82 o 
   6  22   1       20.04      -55.39     72.85 o 
   8  22   1       72.92       10.91     69.97 o 
  -7  23   1       58.96      180.51     68.99 o 
  -5  23   1        2.27      -29.22     55.54 o 
  -3  23   1       20.99       29.52     54.24 o 
  -1  23   1        7.31        1.07     54.90 o 
   1  23   1      133.31      107.46     55.29 o 
   3  23   1       58.74       65.33     59.81 o 
   5  23   1       36.01      129.42     61.94 o 
   7  23   1        1.52        5.07     62.33 o 
  -4  24   1        5.35       42.34     62.37 o 
  -2  24   1       92.68       57.54     67.48 o 
   0  24   1      200.41      357.94     68.69 o 
   2  24   1       47.75       67.08     58.42 o 
   4  24   1      226.17      326.06     74.38 o 
 -22   0   2     1793.27     1950.41    167.93 o 
 -20   0   2        7.10      -54.06     68.63 o 
 -18   0   2     6423.09     6355.04    220.84 o 
 -16   0   2     9384.50     8227.23    247.30 o 
 -14   0   2       68.69       26.46     44.48 o 
 -12   0   2     4166.16     4811.81    160.27 o 
 -10   0   2     1875.15     2359.51    101.22 o 
  -8   0   2      199.03      135.73     31.82 o 
  -6   0   2      289.84      277.91     45.24 o 
  -4   0   2    67325.44    68594.01   1098.52 o 
  -2   0   2   530666.75   376784.44   7106.53 o 
   0   0   2     9071.99     8963.84    102.29 o 
   2   0   2      731.60      754.88     35.27 o 
   4   0   2    19217.93    18250.36    341.24 o 
   6   0   2   101190.47   105611.73   1256.26 o 
   8   0   2    14800.56    16892.84    234.63 o 
  10   0   2     4556.10     4505.75     93.43 o 
  12   0   2       49.41       36.10     26.26 o 
  14   0   2     4744.42     4098.28    154.90 o 
  16   0   2     1206.82     1255.29     96.24 o 
  18   0   2     3237.70     3296.95    165.25 o 
  20   0   2     2621.16     2740.24    162.57 o 
 -23   1   2      331.75      361.32     65.73 o 
 -21   1   2      121.70       66.25     94.51 o 
 -19   1   2       59.60       16.88     46.25 o 
 -17   1   2     1740.22     1805.12     84.68 o 
 -15   1   2       19.79       19.67     33.21 o 
 -13   1   2      262.86      305.41     38.49 o 
 -11   1   2      248.19      215.73     31.09 o 
  -9   1   2     2202.34     2496.56     68.46 o 
  -7   1   2    11387.27    11349.50    582.21 o 
  -5   1   2     1699.81     1515.61     33.09 o 
  -3   1   2    20811.70    22229.15    201.17 o 
  -1   1   2    15881.88    15568.57    117.51 o 
   1   1   2     7303.67     7508.54     67.99 o 
   3   1   2     2958.92     2891.76     71.38 o 
   5   1   2      778.60      708.16     19.48 o 
   7   1   2     6613.80     7230.57    124.24 o 
   9   1   2     1697.53     1550.51     35.47 o 
  11   1   2        0.26        1.83     16.13 o 
  13   1   2       22.06       29.39     27.25 o 
  15   1   2        3.35       -1.51     32.06 o 
  17   1   2      228.74      267.87    114.26 o 
  19   1   2       73.58      -12.94     46.05 o 
 -22   2   2      890.99      930.54     81.24 o 
 -20   2   2       15.87      -26.41     67.67 o 
 -18   2   2     2993.82     2984.65    110.47 o 
 -16   2   2     7035.31     6991.58    162.66 o 
 -14   2   2      767.34      785.26     58.02 o 
 -12   2   2     3263.80     3628.77     97.87 o 
 -10   2   2      261.47      316.58     32.99 o 
  -8   2   2      228.58      149.53     22.31 o 
  -6   2   2     9586.91     9634.45    142.49 o 
  -4   2   2     5955.10     5474.32     90.02 o 
  -2   2   2    98318.83    93995.11   1234.58 o 
   0   2   2     1300.68     1278.10     21.61 o 
   2   2   2    12574.96    12610.34    223.52 o 
   4   2   2     9149.40     8281.51     99.85 o 
   6   2   2    15188.38    16261.26    223.42 o 
   8   2   2       12.64       23.99     11.65 o 
  10   2   2      177.50      201.74     19.30 o 
  12   2   2      313.62      344.96     41.15 o 
  14   2   2     1815.30     1706.35     92.02 o 
  16   2   2     3051.41     3022.65    102.12 o 
  18   2   2     3796.48     3710.32    122.39 o 
  20   2   2     1374.73     1502.41     96.44 o 
 -21   3   2       16.01      -30.37     41.77 o 
 -19   3   2     1374.90     1342.86     81.06 o 
 -17   3   2     2327.30     2567.42     97.17 o 
 -15   3   2       12.47       33.36     37.96 o 
 -13   3   2       15.10       23.48     27.52 o 
 -11   3   2      663.37      782.68     50.68 o 
  -9   3   2     1447.55     1501.43     74.38 o 
  -7   3   2     6207.69     6482.74     80.41 o 
  -5   3   2     2449.64     2443.65     48.49 o 
  -3   3   2     2070.39     2007.60     57.74 o 
  -1   3   2      136.93      140.37     12.30 o 
   1   3   2      533.46      560.42     13.41 o 
   3   3   2       17.31        9.15      5.74 o 
   5   3   2       61.68       64.87      9.00 o 
   7   3   2     1033.79     1060.34     26.12 o 
   9   3   2     1656.01     1578.48     34.84 o 
  11   3   2     2089.50     2214.01     69.62 o 
  13   3   2      293.01      306.02     32.16 o 
  15   3   2       48.52       42.76     41.98 o 
  17   3   2       92.64       57.64     39.60 o 
  19   3   2      223.77      293.54     55.54 o 
 -22   4   2      373.72      399.69     84.27 o 
 -20   4   2      293.43      333.96     48.06 o 
 -18   4   2       67.14       34.32     45.55 o 
 -16   4   2      422.24      532.79     53.32 o 
 -14   4   2       11.87        7.95     28.87 o 
 -12   4   2      335.01      324.59     37.28 o 
 -10   4   2       65.11       82.64     22.85 o 
  -8   4   2       13.24       23.47     12.92 o 
  -6   4   2     6098.93     6179.93     87.29 o 
  -4   4   2    12330.31    13062.93    131.95 o 
  -2   4   2      408.65      405.92     15.47 o 
   0   4   2     5503.48     5435.07     63.01 o 
   2   4   2     7823.73     7926.14     74.19 o 
   4   4   2     2026.64     2080.93     45.88 o 
   6   4   2      192.97      208.32     14.13 o 
   8   4   2       79.58       73.48     13.29 o 
  10   4   2      793.91      709.16     29.39 o 
  12   4   2      151.80      165.59     40.59 o 
  14   4   2       99.22       92.01     33.98 o 
  16   4   2      366.88      374.06     50.56 o 
  18   4   2      113.66       51.64     44.26 o 
  20   4   2      381.60      522.02     70.48 o 
 -21   5   2      406.66      438.59     56.05 o 
 -19   5   2      310.54      292.97     45.64 o 
 -17   5   2       70.04       46.85     43.86 o 
 -15   5   2      113.00       28.05     46.20 o 
 -13   5   2       13.04       20.48     64.60 o 
 -11   5   2     3139.17     2984.00     70.02 o 
  -9   5   2     1439.04     1400.17     40.67 o 
  -7   5   2       73.97       55.84     13.40 o 
  -5   5   2     9092.11     9307.95    117.93 o 
  -3   5   2      203.38      202.93     14.17 o 
  -1   5   2    34008.04    34050.33    305.46 o 
   1   5   2     4029.36     4110.17     53.69 o 
   3   5   2     3326.67     3480.47     41.99 o 
   5   5   2     4592.29     4352.16     63.04 o 
   7   5   2      565.98      546.59     20.84 o 
   9   5   2      613.27      616.54     25.63 o 
  11   5   2      131.40       69.66     20.87 o 
  13   5   2        0.17      -32.97     28.86 o 
  15   5   2       61.00       22.48     34.82 o 
  17   5   2      173.30      162.82     45.24 o 
  19   5   2        4.46       44.46     47.95 o 
 -22   6   2      193.97      277.45     57.70 o 
 -20   6   2       93.87      112.34     43.44 o 
 -18   6   2       27.87       50.30     35.31 o 
 -16   6   2      130.28       97.92     43.44 o 
 -14   6   2     1496.46     1401.42    105.44 o 
 -12   6   2     6617.07     6193.61    133.58 o 
 -10   6   2     8091.57     8209.00    153.03 o 
  -8   6   2     2914.58     2978.80     79.15 o 
  -6   6   2        4.75       -4.38     11.83 o 
  -4   6   2    13220.25    14276.82    166.87 o 
  -2   6   2     4369.10     4437.93     79.71 o 
   0   6   2     6143.90     6396.70     75.88 o 
   2   6   2     2215.93     2485.45     44.99 o 
   4   6   2      107.83       95.87     10.92 o 
   6   6   2     5837.63     5887.45     77.81 o 
   8   6   2       14.73       13.09     12.03 o 
  10   6   2      183.49      192.39     19.01 o 
  12   6   2       33.38      -14.72     21.97 o 
  14   6   2      137.27       72.78     34.74 o 
  16   6   2      426.70      389.53     52.62 o 
  18   6   2      209.87      138.89     50.41 o 
 -21   7   2       87.75      176.07     51.98 o 
 -19   7   2       28.19        2.86     37.74 o 
 -17   7   2     1496.42     1451.61     81.78 o 
 -15   7   2     4582.41     4402.36    120.71 o 
 -13   7   2     5446.50     5471.76    129.32 o 
 -11   7   2      783.21      751.24     49.07 o 
  -9   7   2      126.22      165.77     16.33 o 
  -7   7   2     6090.44     6244.36     94.39 o 
  -5   7   2     6271.96     6435.96     93.20 o 
  -3   7   2       30.99       26.99     10.73 o 
  -1   7   2     1980.07     1924.05     36.59 o 
   1   7   2      160.07      185.07     15.63 o 
   3   7   2      382.85      336.66     18.75 o 
   5   7   2      878.79      805.07     22.21 o 
   7   7   2     5281.49     5259.76     64.16 o 
   9   7   2      657.13      569.96     24.83 o 
  11   7   2     6505.46     6212.19     92.07 o 
  13   7   2       62.66       56.66     23.92 o 
  15   7   2      436.35      447.22     42.67 o 
  17   7   2      473.04      437.29     56.27 o 
  19   7   2       88.51      171.60     54.09 o 
 -20   8   2       25.82      -24.79     43.04 o 
 -18   8   2       12.89      -16.23     33.13 o 
 -16   8   2      238.61      233.57     39.96 o 
 -14   8   2       11.98        8.51     27.49 o 
 -12   8   2     2416.77     2491.36    157.97 o 
 -10   8   2     1114.30     1041.25     61.73 o 
  -8   8   2      530.74      580.22     29.02 o 
  -6   8   2     2111.62     2109.01     51.57 o 
  -4   8   2     4407.63     4470.83     73.87 o 
  -2   8   2      277.45      302.04     18.84 o 
   0   8   2     5818.10     5861.65     75.86 o 
   2   8   2     6033.34     6595.48     83.09 o 
   4   8   2     1908.46     2119.84     34.37 o 
   6   8   2      634.52      697.31     22.63 o 
   8   8   2     1592.46     1584.09     34.69 o 
  10   8   2        2.13       19.13     21.24 o 
  12   8   2     2945.71     2727.72     60.16 o 
  14   8   2      273.04      206.50     35.25 o 
  16   8   2      144.35       83.79     36.40 o 
  18   8   2        3.18        1.05     48.48 o 
 -21   9   2       19.89      -31.60     48.18 o 
 -19   9   2        4.07       16.54     40.62 o 
 -17   9   2      224.30      235.99     40.23 o 
 -15   9   2     1212.16     1221.22     55.12 o 
 -13   9   2     3221.65     3297.62     77.70 o 
 -11   9   2     2733.66     2578.36     64.25 o 
  -9   9   2     1028.11      897.95     30.43 o 
  -7   9   2     5516.51     5998.85     78.83 o 
  -5   9   2    18177.63    18692.50    229.57 o 
  -3   9   2     3228.64     2997.03     51.87 o 
  -1   9   2     3294.95     3406.62     54.97 o 
   1   9   2       37.16       86.80     14.59 o 
   3   9   2    11167.66    12057.75    133.54 o 
   5   9   2     3182.25     2731.92     41.85 o 
   7   9   2     3134.58     2969.10     46.85 o 
   9   9   2    10306.94     9935.35    115.56 o 
  11   9   2    12541.20    12119.40    146.62 o 
  13   9   2      283.05      294.78     31.13 o 
  15   9   2      994.39      999.82     75.94 o 
  17   9   2      420.66      438.32     62.47 o 
 -20  10   2      209.33      157.41     46.92 o 
 -18  10   2      330.69      325.74     68.01 o 
 -16  10   2     1166.99     1293.20     73.21 o 
 -14  10   2     1853.59     1892.92     63.02 o 
 -12  10   2     2093.77     2025.84     60.58 o 
 -10  10   2      122.71      106.66     25.68 o 
  -8  10   2      543.08      547.54     26.32 o 
  -6  10   2     2927.85     3235.68     53.02 o 
  -4  10   2      439.67      453.53     20.93 o 
  -2  10   2     5770.81     5679.47     78.88 o 
   0  10   2     1739.17     1752.80     40.60 o 
   2  10   2     3716.41     3794.91     61.72 o 
   4  10   2     3129.83     3294.93     57.94 o 
   6  10   2      144.49      128.45     16.09 o 
   8  10   2       54.90       46.47     20.05 o 
  10  10   2      984.73      965.97     47.88 o 
  12  10   2        1.30      -10.51     27.36 o 
  14  10   2      271.73      269.07     48.39 o 
  16  10   2      506.83      511.69     62.83 o 
  18  10   2      317.82      437.57     81.67 o 
 -19  11   2        2.44       14.46     40.21 o 
 -17  11   2      427.28      367.08     46.94 o 
 -15  11   2      307.98      325.22     41.16 o 
 -13  11   2     3889.07     3899.05    129.65 o 
 -11  11   2     2692.11     2669.99     67.50 o 
  -9  11   2     5440.32     5003.60     75.90 o 
  -7  11   2    11715.74    11693.90    321.97 o 
  -5  11   2     1438.72     1446.63     35.13 o 
  -3  11   2      421.51      410.78     54.10 o 
  -1  11   2       53.11       38.91     19.76 o 
   1  11   2      648.11      571.91     27.29 o 
   3  11   2       88.47       53.18     17.54 o 
   5  11   2      823.86      840.83     51.36 o 
   7  11   2     8442.44     8505.24    137.47 o 
   9  11   2     3659.80     3613.00     68.68 o 
  11  11   2     1784.07     1730.97     62.40 o 
  13  11   2     4676.49     4915.76    107.66 o 
  15  11   2     2581.88     2612.87    102.56 o 
  17  11   2        0.15      -30.95     50.50 o 
 -20  12   2      184.98      178.95     51.85 o 
 -18  12   2      770.94      846.36     61.07 o 
 -16  12   2      315.44      338.62     45.47 o 
 -14  12   2     2100.13     2017.15     68.37 o 
 -12  12   2       43.96       34.53     26.23 o 
 -10  12   2     1095.08     1038.04     36.64 o 
  -8  12   2       44.65       51.00     18.04 o 
  -6  12   2     1246.23     1169.22     33.90 o 
  -4  12   2       63.35       51.93     19.73 o 
  -2  12   2      488.52      509.97     27.68 o 
   0  12   2     4901.87     4773.31     84.96 o 
   2  12   2     1068.35     1004.31     39.24 o 
   4  12   2      463.11      503.78     29.55 o 
   6  12   2     1985.03     1875.85     61.76 o 
   8  12   2      274.73      205.51     26.15 o 
  10  12   2      135.37       73.53     47.79 o 
  12  12   2        4.68      -11.80     31.08 o 
  14  12   2     1144.40     1311.22     65.99 o 
  16  12   2      879.90      890.46     76.71 o 
 -19  13   2      237.93      217.46     52.43 o 
 -17  13   2      364.51      373.98     48.88 o 
 -15  13   2     1002.46      993.80     60.41 o 
 -13  13   2     3432.35     3456.16     85.73 o 
 -11  13   2      259.56      280.37     33.26 o 
  -9  13   2        0.73       -1.40     17.90 o 
  -7  13   2      638.74      539.63     34.67 o 
  -5  13   2     1173.17     1220.96     44.29 o 
  -3  13   2       17.79      -12.80     28.16 o 
  -1  13   2        0.26      -22.90     16.91 o 
   1  13   2      416.96      514.75     29.13 o 
   3  13   2      381.96      383.26     27.43 o 
   5  13   2       80.07       33.70     19.96 o 
   7  13   2     1293.80     1309.77     43.72 o 
   9  13   2     3772.13     3826.60    127.95 o 
  11  13   2      501.83      447.78     71.74 o 
  13  13   2      274.41      281.10     44.70 o 
  15  13   2     1442.68     1546.92     96.50 o 
  17  13   2      131.15      110.81     77.83 o 
 -18  14   2      164.00      242.80     53.17 o 
 -16  14   2      214.32      247.01     44.22 o 
 -14  14   2      163.13      145.90     51.38 o 
 -12  14   2      267.92      273.50     39.25 o 
 -10  14   2       90.85       85.00     28.58 o 
  -8  14   2        1.49      -30.34     31.26 o 
  -6  14   2        0.08       -9.23     21.50 o 
  -4  14   2      361.65      324.25     29.28 o 
  -2  14   2      137.94       58.12     23.42 o 
   0  14   2      671.96      699.87     34.35 o 
   2  14   2      789.80      848.62     36.54 o 
   4  14   2      446.46      421.40     30.27 o 
   6  14   2        4.29        3.17     20.90 o 
   8  14   2      312.09      319.05     29.70 o 
  10  14   2       32.94        8.16     30.37 o 
  12  14   2       29.54      -31.77     59.09 o 
  14  14   2       54.33       30.04     41.26 o 
  16  14   2       86.41       70.55     86.27 o 
 -17  15   2      601.55      678.95     60.08 o 
 -15  15   2      233.84      204.31     53.86 o 
 -13  15   2     2444.98     2277.15     98.28 o 
 -11  15   2      281.80      292.71     50.44 o 
  -9  15   2      117.45      118.40     27.94 o 
  -7  15   2        1.42       -4.04     23.21 o 
  -5  15   2      431.20      412.66     44.89 o 
  -3  15   2     2688.73     2737.30     69.54 o 
  -1  15   2        2.77      -17.55     23.00 o 
   1  15   2     1037.07     1117.10     40.20 o 
   3  15   2      131.99      107.30     22.78 o 
   5  15   2        0.77      -28.42     21.18 o 
   7  15   2       28.20       11.57     23.28 o 
   9  15   2      279.21      219.12     54.18 o 
  11  15   2      486.29      527.17     48.59 o 
  13  15   2       18.47       59.32     40.33 o 
  15  15   2      299.85      544.06    101.60 o 
 -16  16   2        7.24      -50.77     56.51 o 
 -14  16   2        2.20      -58.59     46.48 o 
 -12  16   2      228.69      190.02     48.22 o 
 -10  16   2      774.64      826.81     66.46 o 
  -8  16   2       96.71       61.48     37.34 o 
  -6  16   2      288.14      225.25     34.30 o 
  -4  16   2      355.88      316.19     32.53 o 
  -2  16   2     4728.21     4835.60    117.04 o 
   0  16   2      808.86      820.72     39.79 o 
   2  16   2        0.67      -23.41     20.74 o 
   4  16   2       46.99       47.68     23.15 o 
   6  16   2      272.76      193.23     28.98 o 
   8  16   2       92.60       43.09     26.53 o 
  10  16   2       37.43       -8.64     34.59 o 
  12  16   2        0.25       13.87     44.98 o 
  14  16   2      452.45      468.06    177.33 o 
 -15  17   2       26.50      -15.86     49.20 o 
 -13  17   2      381.56      279.29     58.22 o 
 -11  17   2       54.31      -29.88     46.22 o 
  -9  17   2      268.76      179.02     48.62 o 
  -7  17   2      199.95      190.49     44.46 o 
  -5  17   2      150.04       65.42     38.51 o 
  -3  17   2     5868.69     6303.65    115.87 o 
  -1  17   2      413.95      394.19     57.67 o 
   1  17   2      161.61      177.78     28.27 o 
   3  17   2      187.53      155.88     27.78 o 
   5  17   2      865.21      723.02     41.88 o 
   7  17   2      774.75      670.91     42.01 o 
   9  17   2       16.10      -23.38     34.16 o 
  11  17   2      126.18       52.81     47.71 o 
  13  17   2        2.51      -78.98     76.11 o 
 -14  18   2      343.29      375.72     68.72 o 
 -12  18   2      817.38      821.33     78.87 o 
 -10  18   2        0.91      -38.18     45.25 o 
  -8  18   2      113.33      132.10     69.59 o 
  -6  18   2      279.66      259.56     50.35 o 
  -4  18   2      462.82      370.19     53.43 o 
  -2  18   2     6116.65     6394.98    155.73 o 
   0  18   2     1491.94     1621.03     78.74 o 
   2  18   2      486.49      621.58     40.08 o 
   4  18   2      123.08      248.17     64.31 o 
   6  18   2     2815.95     2564.44     67.14 o 
   8  18   2       92.86       39.49     36.32 o 
  10  18   2      226.70      188.40     55.26 o 
  12  18   2       66.76       18.75     89.91 o 
 -13  19   2        1.55      -82.29     54.86 o 
 -11  19   2       22.54       23.25     50.27 o 
  -9  19   2      444.16      430.89     63.84 o 
  -7  19   2      105.37      138.34     48.64 o 
  -5  19   2       44.58       77.03     45.82 o 
  -3  19   2      541.23      681.68     65.47 o 
  -1  19   2      612.27      531.52     64.22 o 
   1  19   2      309.43      262.51     50.96 o 
   3  19   2       17.28      -45.46     33.97 o 
   5  19   2      744.14      675.34     52.49 o 
   7  19   2      664.70      672.08     46.98 o 
   9  19   2       87.09       12.93     50.41 o 
  11  19   2      161.35      221.14     60.77 o 
 -12  20   2      130.65      111.47     57.47 o 
 -10  20   2       65.92       44.05     57.01 o 
  -8  20   2       49.29      -17.53     75.53 o 
  -6  20   2       99.26      139.08     52.59 o 
  -4  20   2     1496.23     1658.65     87.43 o 
  -2  20   2      786.15      806.18    108.31 o 
   0  20   2       98.89      140.76     51.35 o 
   2  20   2     1070.22     1250.46     78.62 o 
   4  20   2      709.33      914.06     60.51 o 
   6  20   2      419.36      451.83     49.16 o 
   8  20   2       55.90       48.69     82.43 o 
  10  20   2        2.34       -9.20     81.67 o 
 -11  21   2      287.48      265.43     67.46 o 
  -9  21   2      180.79      120.14     64.42 o 
  -7  21   2      301.40      283.67     62.73 o 
  -5  21   2     1011.08      918.89     79.78 o 
  -3  21   2      129.84      151.73     52.42 o 
  -1  21   2      174.93      193.30     55.11 o 
   1  21   2       24.75        9.82     51.38 o 
   3  21   2        8.46      111.57     50.43 o 
   5  21   2      425.78      414.77     65.67 o 
   7  21   2      379.25      332.42     88.95 o 
   9  21   2      286.89      336.63    101.22 o 
 -10  22   2       18.86        1.33     60.21 o 
  -8  22   2       10.84       32.44     73.61 o 
  -6  22   2       54.78       66.88     58.02 o 
  -4  22   2      323.29      334.53     64.69 o 
  -2  22   2        5.26      -20.36     50.96 o 
   0  22   2      767.80      885.24     80.43 o 
   2  22   2       41.71       97.35     56.82 o 
   4  22   2       26.64      -55.43     50.25 o 
   6  22   2       10.37      -63.95     55.07 o 
  -7  23   2      177.57      117.68     64.60 o 
  -5  23   2      155.52      239.86     81.28 o 
  -3  23   2      131.90      264.43     63.90 o 
  -1  23   2       44.14       90.92     59.74 o 
   1  23   2       12.50      -33.83     56.11 o 
   3  23   2       22.64      -28.44     57.11 o 
   5  23   2      128.03      166.48     65.87 o 
  -2  24   2        1.31      -48.85     87.61 o 
   0  24   2       23.99       94.99     61.55 o 
 -23   1   3      714.03      985.70    168.13 o 
 -21   1   3      175.33       92.15     97.96 o 
 -19   1   3      751.59      691.39     70.80 o 
 -17   1   3      153.73      124.77     48.12 o 
 -15   1   3       18.66        2.81     35.71 o 
 -13   1   3    10408.49    11235.72    207.39 o 
 -11   1   3     8174.21     7940.65    154.81 o 
  -9   1   3       19.48        4.97     15.82 o 
  -7   1   3     1828.11     1730.24     35.54 o 
  -5   1   3    32612.36    34191.99    250.83 o 
  -3   1   3    26466.27    26592.46    228.11 o 
  -1   1   3     2314.91     2828.51     33.56 o 
   1   1   3       20.74        2.15      7.03 o 
   3   1   3      145.55      104.76     10.07 o 
   5   1   3      447.21      433.38     19.62 o 
   7   1   3    20592.47    21296.44    236.20 o 
   9   1   3    11271.62    10240.04    175.27 o 
  11   1   3     8792.17     8567.83    420.99 o 
  13   1   3     2632.11     2375.09    127.48 o 
  15   1   3       24.88       38.29     57.70 o 
  17   1   3     2445.63     2100.09     97.76 o 
  19   1   3      108.07       89.51     90.87 o 
 -22   2   3        2.01        3.30     61.36 o 
 -20   2   3        0.45       56.68     56.15 o 
 -18   2   3      161.54      171.13     51.78 o 
 -16   2   3        6.86      -18.99     38.79 o 
 -14   2   3     1618.50     1491.59     74.38 o 
 -12   2   3    14259.42    15066.80    306.73 o 
 -10   2   3      114.10      118.17     28.28 o 
  -8   2   3      522.41      681.72     34.79 o 
  -6   2   3       46.37       53.15     10.79 o 
  -4   2   3     7055.04     7759.99     76.59 o 
  -2   2   3    24154.00    25989.13    322.36 o 
   0   2   3    14527.22    15311.42    131.79 o 
   2   2   3     2306.86     2351.18     48.59 o 
   4   2   3        4.74        6.32     10.19 o 
   6   2   3      336.50      325.20     60.65 o 
   8   2   3      115.28       72.07     26.01 o 
  10   2   3       47.23       68.25     42.37 o 
  12   2   3      412.80      423.30     45.00 o 
  14   2   3      216.11      219.18     43.92 o 
  16   2   3      239.37      285.19     62.88 o 
  18   2   3      189.87       97.48     54.75 o 
 -21   3   3       20.69      -21.76     58.97 o 
 -19   3   3       22.91       37.55     48.85 o 
 -17   3   3        0.48       33.72     40.89 o 
 -15   3   3      406.46      441.43     58.47 o 
 -13   3   3     6649.87     6663.69    149.34 o 
 -11   3   3     7982.03     8014.90    158.63 o 
  -9   3   3     4137.90     3890.56     72.98 o 
  -7   3   3     5089.39     4984.92     80.76 o 
  -5   3   3    11196.79    11792.16    110.12 o 
  -3   3   3      562.24      556.67     15.87 o 
  -1   3   3     7875.74     8393.98     75.50 o 
   1   3   3     6386.68     6621.31     66.96 o 
   3   3   3        4.35      -17.76     11.84 o 
   5   3   3     3473.36     3653.06     54.73 o 
   7   3   3     3719.56     3376.56     61.24 o 
   9   3   3     1223.25     1079.40     81.67 o 
  11   3   3      365.12      345.17     40.77 o 
  13   3   3     2330.98     2221.50    130.74 o 
  15   3   3     1420.39     1384.52     77.22 o 
  17   3   3      276.45      393.42     58.79 o 
  19   3   3       37.75       -4.18     68.25 o 
 -22   4   3      308.89      294.22     73.40 o 
 -20   4   3        5.84       35.42     84.73 o 
 -18   4   3      420.73      484.57     63.25 o 
 -16   4   3        1.83      -12.89     44.48 o 
 -14   4   3     1004.10     1061.56     87.03 o 
 -12   4   3     2621.80     2703.84    163.91 o 
 -10   4   3      144.30      150.38     21.39 o 
  -8   4   3     3563.91     3703.87     70.64 o 
  -6   4   3     2469.58     2327.21     44.00 o 
  -4   4   3     1887.71     1798.40     30.47 o 
  -2   4   3      279.52      273.61     14.26 o 
   0   4   3     6425.19     6377.66     65.54 o 
   2   4   3     1383.96     1419.67     27.35 o 
   4   4   3     6687.28     6834.55     83.54 o 
   6   4   3       21.77       19.17     13.16 o 
   8   4   3     1424.86     1439.47     42.01 o 
  10   4   3      883.87      865.39     49.78 o 
  12   4   3       23.26      -25.15     31.17 o 
  14   4   3      215.79      276.40     43.77 o 
  16   4   3      400.44      372.69     55.43 o 
  18   4   3      121.51       56.89     49.98 o 
 -21   5   3      616.25      751.34     86.07 o 
 -19   5   3      108.70      186.09     55.90 o 
 -17   5   3     4794.39     4783.61    138.32 o 
 -15   5   3     1095.56     1117.79     69.48 o 
 -13   5   3       87.88       65.91     31.58 o 
 -11   5   3      730.08      672.81     36.59 o 
  -9   5   3       19.65       14.53     14.83 o 
  -7   5   3     5008.22     5091.93     83.24 o 
  -5   5   3       50.72       56.70     12.15 o 
  -3   5   3     3462.23     3630.34     45.82 o 
  -1   5   3     2692.24     2816.48     90.82 o 
   1   5   3     2351.07     2315.17     33.59 o 
   3   5   3      890.63      815.16     19.91 o 
   5   5   3      714.33      722.65     19.66 o 
   7   5   3     2625.33     2707.07     50.82 o 
   9   5   3      224.43      200.65     27.53 o 
  11   5   3       26.44       46.98     28.52 o 
  13   5   3      699.84      589.29     83.78 o 
  15   5   3      142.60       83.18     40.38 o 
  17   5   3       59.12       31.50     75.53 o 
 -22   6   3      365.16      373.43     59.20 o 
 -20   6   3       57.71       31.91     55.51 o 
 -18   6   3      225.22      270.53     57.09 o 
 -16   6   3     1764.65     1755.83     82.55 o 
 -14   6   3      169.40       97.72     36.86 o 
 -12   6   3       10.13       32.58     31.00 o 
 -10   6   3      589.62      607.01     33.55 o 
  -8   6   3      378.45      313.94     25.51 o 
  -6   6   3     5918.55     5964.89     92.31 o 
  -4   6   3       24.58       35.35     12.08 o 
  -2   6   3     4039.38     3843.25     48.30 o 
   0   6   3     5574.79     5720.78     71.27 o 
   2   6   3     2348.74     2367.46     35.34 o 
   4   6   3      116.70       98.95     11.81 o 
   6   6   3     1772.04     1724.73     32.40 o 
   8   6   3      441.54      458.39     55.67 o 
  10   6   3      883.47      825.24     43.17 o 
  12   6   3      194.27      294.62     44.77 o 
  14   6   3      329.88      242.66     36.66 o 
  16   6   3      267.20      251.43     43.67 o 
  18   6   3      342.52      373.23     69.72 o 
 -21   7   3     1068.30     1146.32     91.29 o 
 -19   7   3       46.96       62.52     55.59 o 
 -17   7   3     3748.30     3776.63    123.66 o 
 -15   7   3      763.66      767.82     81.67 o 
 -13   7   3       75.74      115.23     37.91 o 
 -11   7   3       10.16        3.21     19.59 o 
  -9   7   3     1302.68     1400.12     44.48 o 
  -7   7   3     4583.47     4844.56    136.96 o 
  -5   7   3     4665.32     4730.26     74.80 o 
  -3   7   3      327.25      355.55     20.70 o 
  -1   7   3     4355.51     4754.51     83.23 o 
   1   7   3      856.54      908.02     39.73 o 
   3   7   3       56.48       47.28     14.29 o 
   5   7   3     3671.26     3432.20     48.11 o 
   7   7   3       81.37       74.90     18.38 o 
   9   7   3      128.31      121.61     21.71 o 
  11   7   3      262.89      259.38     45.86 o 
  13   7   3      646.67      590.84     45.19 o 
  15   7   3      139.09      113.71     37.61 o 
  17   7   3        2.06      -42.99     50.29 o 
 -20   8   3     1037.76      990.45     78.24 o 
 -18   8   3       27.04       -8.47     60.39 o 
 -16   8   3     4924.06     4928.81    137.57 o 
 -14   8   3       37.87       -3.85     36.55 o 
 -12   8   3       44.15        7.84     21.84 o 
 -10   8   3      399.32      492.46     44.05 o 
  -8   8   3     2869.27     3375.00    166.86 o 
  -6   8   3      934.58     1040.13     37.31 o 
  -4   8   3      110.61       68.48     14.45 o 
  -2   8   3     3500.83     3385.55     70.17 o 
   0   8   3    35184.56    36144.86    389.54 o 
   2   8   3      763.74      932.18     29.53 o 
   4   8   3     3995.60     3772.05     50.99 o 
   6   8   3    12802.10    12437.36    218.71 o 
   8   8   3     6959.67     7161.28     98.70 o 
  10   8   3    14667.70    15170.19    203.99 o 
  12   8   3       16.92        3.74     60.96 o 
  14   8   3       76.49      119.06     47.36 o 
  16   8   3     1155.07     1212.16    185.19 o 
 -21   9   3       27.52        6.94     48.29 o 
 -19   9   3      203.20      105.38     43.09 o 
 -17   9   3       22.25       73.32     35.95 o 
 -15   9   3      505.60      523.68     54.24 o 
 -13   9   3      599.96      584.93     54.44 o 
 -11   9   3     1299.75     1177.05     45.82 o 
  -9   9   3      793.06      813.31     36.72 o 
  -7   9   3      117.25      132.57     24.51 o 
  -5   9   3      265.08      278.68     43.18 o 
  -3   9   3       38.97       14.99     14.57 o 
  -1   9   3       28.15       36.80     14.98 o 
   1   9   3      405.28      388.66     24.17 o 
   3   9   3     4949.65     4926.51     86.64 o 
   5   9   3        0.02       10.94     16.74 o 
   7   9   3       19.32       -5.26     27.95 o 
   9   9   3       71.93       82.17     35.10 o 
  11   9   3      365.24      352.06     92.40 o 
  13   9   3       96.68       -4.55     52.34 o 
  15   9   3       68.51      136.03     51.56 o 
  17   9   3       21.58       33.96     58.17 o 
 -20  10   3      965.43     1132.56     74.57 o 
 -18  10   3       21.67        3.47     37.74 o 
 -16  10   3     5060.81     5151.47     99.00 o 
 -14  10   3     2490.14     2500.19     93.10 o 
 -12  10   3     1120.27     1099.72     47.35 o 
 -10  10   3      618.14      659.92     38.86 o 
  -8  10   3     2580.41     2673.70     67.46 o 
  -6  10   3      584.36      670.66     38.70 o 
  -4  10   3     9422.37     9020.79    196.29 o 
  -2  10   3     8843.63     8524.41    117.42 o 
   0  10   3     9459.01     9965.47    120.10 o 
   2  10   3      936.50      769.43     30.73 o 
   4  10   3     6389.85     5858.89     84.43 o 
   6  10   3     2079.61     1965.67     47.71 o 
   8  10   3     3243.44     3299.21    141.62 o 
  10  10   3     4739.82     4456.10    196.44 o 
  12  10   3        4.09        3.21     41.48 o 
  14  10   3      427.12      434.78     74.77 o 
  16  10   3     1245.37     1236.50    142.82 o 
 -19  11   3      110.65      114.24     47.37 o 
 -17  11   3      623.87      616.37     47.69 o 
 -15  11   3      136.26       77.63     32.71 o 
 -13  11   3     1037.06     1031.62     50.10 o 
 -11  11   3      342.33      360.86     28.00 o 
  -9  11   3        1.37        1.55     18.76 o 
  -7  11   3     1981.51     1849.05     42.63 o 
  -5  11   3     4384.93     4418.09     93.25 o 
  -3  11   3       29.51       26.78     17.08 o 
  -1  11   3     2002.26     2119.47     58.72 o 
   1  11   3      386.80      313.88     24.84 o 
   3  11   3     1531.14     1594.95     43.61 o 
   5  11   3      588.08      568.46     31.61 o 
   7  11   3      885.80      857.97     45.04 o 
   9  11   3     3509.79     3499.65     84.60 o 
  11  11   3      376.41      408.93     55.40 o 
  13  11   3      178.61      200.84     51.21 o 
  15  11   3      316.40      278.64     60.96 o 
 -20  12   3      458.89      437.49     59.21 o 
 -18  12   3      252.76      256.22     49.15 o 
 -16  12   3     1415.73     1519.44     65.38 o 
 -14  12   3      839.36      797.93     50.97 o 
 -12  12   3      180.71      187.83     25.22 o 
 -10  12   3      503.13      440.98     40.47 o 
  -8  12   3      812.64      840.85     70.39 o 
  -6  12   3      514.02      509.02     33.88 o 
  -4  12   3     3783.69     3813.36     78.68 o 
  -2  12   3     5612.58     5389.31     83.72 o 
   0  12   3      603.68      599.66     31.97 o 
   2  12   3     1466.61     1410.23     41.03 o 
   4  12   3     1279.33     1291.27     40.95 o 
   6  12   3      250.12      202.53     33.15 o 
   8  12   3      100.85      137.65     48.71 o 
  10  12   3        6.36       40.79     31.56 o 
  12  12   3      134.25      199.94     48.64 o 
  14  12   3      322.15      297.22     75.92 o 
  16  12   3      127.47        3.10     56.47 o 
 -19  13   3      119.55      125.88     50.38 o 
 -17  13   3      112.60       43.10     40.15 o 
 -15  13   3        1.11      -14.49     34.80 o 
 -13  13   3      177.07      276.42     38.24 o 
 -11  13   3      216.77      256.81     57.19 o 
  -9  13   3       90.55       84.25     49.59 o 
  -7  13   3     1687.89     1590.94     52.62 o 
  -5  13   3     1650.59     1674.63     56.27 o 
  -3  13   3      150.96      132.60     22.64 o 
  -1  13   3       23.65       22.07     23.19 o 
   1  13   3     1142.75     1142.79     39.30 o 
   3  13   3      384.64      336.58     28.76 o 
   5  13   3      313.63      327.33     34.24 o 
   7  13   3      839.65      771.84     51.96 o 
   9  13   3      433.64      406.25     42.92 o 
  11  13   3     1171.46     1221.63     81.08 o 
  13  13   3      851.32      913.39    149.91 o 
  15  13   3      198.17      206.05     60.16 o 
 -18  14   3       89.26        2.56     55.99 o 
 -16  14   3      253.42      260.46     60.04 o 
 -14  14   3       73.80      -32.83     41.35 o 
 -12  14   3      334.54      284.76     36.54 o 
 -10  14   3     1603.41     1594.29     57.31 o 
  -8  14   3     1344.43     1475.31     54.24 o 
  -6  14   3      889.24      852.35     44.87 o 
  -4  14   3      526.29      404.68     51.92 o 
  -2  14   3      949.83      949.08     38.54 o 
   0  14   3        0.95       -8.30     20.21 o 
   2  14   3      476.61      583.76     34.22 o 
   4  14   3      178.64      195.84     27.14 o 
   6  14   3       14.29      -17.33     26.55 o 
   8  14   3       36.73       52.29     34.14 o 
  10  14   3       30.22       42.03     42.53 o 
  12  14   3      925.15      986.84     86.08 o 
  14  14   3        0.58      -13.02     57.20 o 
 -17  15   3       64.63       50.48     55.30 o 
 -15  15   3      112.17      129.19     50.95 o 
 -13  15   3      326.36      288.33     76.30 o 
 -11  15   3      556.17      496.12     43.03 o 
  -9  15   3      535.06      473.14     39.67 o 
  -7  15   3       30.31       27.57     26.22 o 
  -5  15   3       42.74       27.99     29.19 o 
  -3  15   3     1513.86     1517.84     55.47 o 
  -1  15   3      191.16      176.60     30.49 o 
   1  15   3      176.64      143.83     31.70 o 
   3  15   3      211.25      158.86     28.08 o 
   5  15   3       90.41      103.27     26.36 o 
   7  15   3       12.82       -1.75     31.06 o 
   9  15   3       19.81       32.09     34.92 o 
  11  15   3      103.05       37.12     39.38 o 
  13  15   3        7.58      -59.65     48.66 o 
 -16  16   3       19.99      -15.67     55.94 o 
 -14  16   3        0.48        6.14     51.76 o 
 -12  16   3      308.57      206.32     53.58 o 
 -10  16   3      369.66      417.60     41.04 o 
  -8  16   3      234.73      248.80     35.34 o 
  -6  16   3      522.44      602.36     44.74 o 
  -4  16   3     1879.00     1710.03     59.88 o 
  -2  16   3       77.55       59.97     24.20 o 
   0  16   3       73.26       65.85     23.73 o 
   2  16   3      134.43      102.98     26.46 o 
   4  16   3        6.45        3.90     24.68 o 
   6  16   3      499.41      528.48     52.72 o 
   8  16   3        0.67      -35.79     35.23 o 
  10  16   3       57.42       11.31     37.58 o 
  12  16   3       17.45      -42.00     48.19 o 
 -15  17   3       10.08      -32.25     54.81 o 
 -13  17   3       87.94       41.96     51.24 o 
 -11  17   3      123.10      172.55     65.95 o 
  -9  17   3        6.99       17.01     31.78 o 
  -7  17   3       45.31       -7.58     29.05 o 
  -5  17   3     1927.16     2005.39     68.26 o 
  -3  17   3      810.26      939.70     87.22 o 
  -1  17   3      371.21      415.09     35.94 o 
   1  17   3      103.64      104.86     28.58 o 
   3  17   3        1.23       13.57     27.39 o 
   5  17   3       12.75      -14.30     33.50 o 
   7  17   3     1032.36      985.80     59.93 o 
   9  17   3      550.24      621.78     68.02 o 
  11  17   3      331.64      420.91     53.28 o 
 -14  18   3       10.36      -11.19    129.98 o 
 -12  18   3       42.94        0.28     52.15 o 
 -10  18   3       36.28       54.28     46.76 o 
  -8  18   3      219.24      176.84     52.18 o 
  -6  18   3      483.90      509.22     86.46 o 
  -4  18   3       74.29       58.25     32.24 o 
  -2  18   3      163.21      137.80     34.92 o 
   0  18   3     1200.57     1167.73     48.51 o 
   2  18   3       22.69       14.59     27.68 o 
   4  18   3        9.59       48.04     30.39 o 
   6  18   3        4.05       61.23     38.22 o 
   8  18   3        0.44       30.45     41.70 o 
  10  18   3      392.54      369.98     53.14 o 
 -13  19   3      113.59      157.26     62.14 o 
 -11  19   3     1310.47     1479.83     96.95 o 
  -9  19   3      642.27      944.98     84.04 o 
  -7  19   3      266.63      351.89     63.72 o 
  -5  19   3     1222.94     1369.19     82.95 o 
  -3  19   3     1333.62     1435.94     81.47 o 
  -1  19   3       98.09       36.52     35.79 o 
   1  19   3      126.11       72.43     30.31 o 
   3  19   3       68.43      105.22     33.20 o 
   5  19   3      298.05      397.22     49.88 o 
   7  19   3      861.14      843.00     60.98 o 
   9  19   3      435.46      513.60     86.08 o 
 -12  20   3      154.82       58.29     58.09 o 
 -10  20   3        3.66      -28.03     53.27 o 
  -8  20   3       22.66      -18.38     82.63 o 
  -6  20   3       12.95       24.67     47.93 o 
  -4  20   3       72.56       15.57     59.05 o 
  -2  20   3      792.70      734.82     73.34 o 
   0  20   3      598.02      696.63     67.35 o 
   2  20   3      175.54      174.70     42.95 o 
   4  20   3      307.44      287.69     66.57 o 
   6  20   3      739.17      713.42     58.41 o 
   8  20   3       79.34        7.03     41.15 o 
 -11  21   3      555.22      625.49     99.69 o 
  -9  21   3       46.95      -48.22     62.11 o 
  -7  21   3       32.74        1.36     51.06 o 
  -5  21   3      462.00      584.70     73.71 o 
  -3  21   3        7.01      -57.38     48.04 o 
  -1  21   3        5.83      -14.99     57.32 o 
   1  21   3        6.84      -64.93     50.16 o 
   3  21   3        0.06        7.46     42.07 o 
   5  21   3      408.03      529.43     66.43 o 
   7  21   3       59.55       41.78     57.47 o 
  -8  22   3        1.51       22.87     60.52 o 
  -6  22   3       50.32       98.74     55.58 o 
  -4  22   3      159.33      239.40     63.33 o 
  -2  22   3      209.56      272.00     74.00 o 
   0  22   3      459.44      514.92     99.30 o 
   2  22   3      255.69      252.30     62.88 o 
   4  22   3       59.23       16.17     91.06 o 
  -5  23   3        1.31      -66.00     56.69 o 
  -3  23   3       10.51      110.18     59.38 o 
  -1  23   3       49.89       43.56    134.00 o 
   1  23   3       44.78      -26.73     59.76 o 
 -22   0   4        8.05      -50.23     96.62 o 
 -20   0   4     2078.45     2336.51    176.75 o 
 -18   0   4     3325.02     3397.02    187.10 o 
 -16   0   4        3.65       80.52     57.90 o 
 -14   0   4     2878.22     2714.93    129.98 o 
 -12   0   4      271.43      178.67     50.61 o 
 -10   0   4     3637.74     3577.11    109.27 o 
  -8   0   4      888.96      786.97     39.56 o 
  -6   0   4     9819.29    10365.46    172.53 o 
  -4   0   4    31973.60    32918.60    348.62 o 
  -2   0   4      312.00      380.20     22.85 o 
   0   0   4    15554.42    15624.74    180.94 o 
   2   0   4     9411.97     8400.23    108.62 o 
   4   0   4    33726.67    34349.79    635.31 o 
   6   0   4     2871.61     2663.17    107.74 o 
   8   0   4     2155.82     1997.95    103.14 o 
  10   0   4      176.66       58.66     45.24 o 
  12   0   4     5502.86     4931.81    183.65 o 
  14   0   4      259.43      328.97     78.60 o 
  16   0   4     1638.11     1909.39    135.34 o 
 -21   1   4       20.62      -11.79     62.01 o 
 -19   1   4      638.62      494.03     70.98 o 
 -17   1   4       29.28       11.58     44.42 o 
 -15   1   4       24.08        6.82     38.90 o 
 -13   1   4      132.65      115.45     45.82 o 
 -11   1   4        4.43      -26.93     17.95 o 
  -9   1   4     2396.48     2281.79     47.11 o 
  -7   1   4      784.58      863.93     26.39 o 
  -5   1   4        4.30       -0.12      9.87 o 
  -3   1   4     7972.17     8423.23     99.75 o 
  -1   1   4      663.92      735.06     19.76 o 
   1   1   4     2246.83     2430.12     32.83 o 
   3   1   4      263.52      287.08     17.56 o 
   5   1   4      145.69      136.14     50.99 o 
   7   1   4      410.11      460.05     41.05 o 
   9   1   4        0.37        5.43     28.43 o 
  11   1   4       53.83       23.55     35.49 o 
  13   1   4       12.06       18.98     40.12 o 
  15   1   4       64.48       76.42     46.20 o 
  17   1   4        2.18      -35.52     50.69 o 
 -22   2   4        2.84      -28.99     69.49 o 
 -20   2   4     1209.92     1374.30     99.68 o 
 -18   2   4     1971.36     2188.41    167.17 o 
 -16   2   4      121.95      106.36     55.79 o 
 -14   2   4     2763.84     2934.84    100.84 o 
 -12   2   4      469.09      556.88     59.43 o 
 -10   2   4       50.15       34.13     19.00 o 
  -8   2   4     2511.15     2639.79     49.67 o 
  -6   2   4       37.20       74.47     11.22 o 
  -4   2   4    29984.30    31475.04    258.00 o 
  -2   2   4      514.03      468.34     18.91 o 
   0   2   4    10636.13    10889.38     95.42 o 
   2   2   4     2643.98     2509.93     44.43 o 
   4   2   4     2492.55     2597.33     50.58 o 
   6   2   4        0.90        5.56     19.67 o 
   8   2   4     3011.91     2977.23     87.15 o 
  10   2   4       54.82       93.07     36.97 o 
  12   2   4      653.93      574.71     74.77 o 
  14   2   4       62.80       72.98     43.78 o 
  16   2   4     1625.90     1694.75     93.24 o 
 -21   3   4      168.83      111.21    113.30 o 
 -19   3   4     1995.55     2035.27    102.75 o 
 -17   3   4      549.63      675.37     72.08 o 
 -15   3   4      168.31      163.74     89.72 o 
 -13   3   4       80.59      116.36     35.56 o 
 -11   3   4      164.89      140.15     31.76 o 
  -9   3   4     1947.63     2055.45     65.70 o 
  -7   3   4     1412.37     1192.89     29.36 o 
  -5   3   4     2048.65     2089.09     32.66 o 
  -3   3   4      570.74      654.44     19.47 o 
  -1   3   4      437.36      442.92     17.60 o 
   1   3   4     2712.36     2670.41     40.25 o 
   3   3   4       56.92       42.16     21.97 o 
   5   3   4      399.07      394.79     29.90 o 
   7   3   4      173.73      174.89     26.59 o 
   9   3   4      654.85      616.10     51.10 o 
  11   3   4     1111.97     1005.59     62.08 o 
  13   3   4      107.18      177.14     42.36 o 
  15   3   4      532.57      420.37     60.05 o 
  17   3   4      124.47       76.98     57.06 o 
 -22   4   4      432.38      592.16     98.73 o 
 -20   4   4      831.93      826.56     85.57 o 
 -18   4   4      242.80      275.50     99.30 o 
 -16   4   4        2.09       -2.79     38.63 o 
 -14   4   4      124.47      144.54     42.31 o 
 -12   4   4      998.81      993.65     43.04 o 
 -10   4   4      477.21      530.13     35.57 o 
  -8   4   4     2576.27     2465.65     58.90 o 
  -6   4   4     5755.61     5936.06     62.05 o 
  -4   4   4        2.23       15.99      9.65 o 
  -2   4   4      917.16      849.60     21.29 o 
   0   4   4    11328.56    11877.17    112.73 o 
   2   4   4      138.84      119.33     16.11 o 
   4   4   4     2863.48     2733.26     62.65 o 
   6   4   4        1.95        5.95     19.84 o 
   8   4   4      804.17      846.93     44.82 o 
  10   4   4     1083.03     1052.70     52.09 o 
  12   4   4      154.67      150.99     33.99 o 
  14   4   4        5.83      -15.99     41.38 o 
  16   4   4        0.03      -11.34     49.46 o 
 -21   5   4      131.76      132.80     64.90 o 
 -19   5   4       82.58       82.77     54.30 o 
 -17   5   4     1900.72     1954.16     93.94 o 
 -15   5   4       41.10       18.63     38.36 o 
 -13   5   4      570.66      497.57     82.43 o 
 -11   5   4      379.60      347.86     37.30 o 
  -9   5   4        2.85        6.23     18.50 o 
  -7   5   4      118.11      144.77     32.68 o 
  -5   5   4      165.76      150.96     12.11 o 
  -3   5   4     4459.73     4280.25     53.90 o 
  -1   5   4     1514.69     1506.21     35.51 o 
   1   5   4        3.85       -1.22     10.89 o 
   3   5   4     3835.23     3856.82     61.18 o 
   5   5   4     1506.97     1540.48     39.38 o 
   7   5   4     1043.33     1036.27     72.73 o 
   9   5   4      534.65      546.36     41.90 o 
  11   5   4        2.34       18.94     28.89 o 
  13   5   4        0.00      -11.30     35.20 o 
  15   5   4        8.04      -48.21     37.24 o 
  17   5   4       13.88        7.98     54.07 o 
 -22   6   4      153.09       89.68     72.66 o 
 -20   6   4      233.70      263.65    110.42 o 
 -18   6   4      631.40      825.37    175.41 o 
 -16   6   4     1575.22     1520.37     85.30 o 
 -14   6   4     1227.72     1156.24     68.93 o 
 -12   6   4      704.82      711.37     40.26 o 
 -10   6   4       46.81       45.03     25.70 o 
  -8   6   4     2852.17     2820.35     64.74 o 
  -6   6   4     1959.36     1911.29     44.19 o 
  -4   6   4      351.67      365.72     20.25 o 
  -2   6   4       10.26        7.21     10.09 o 
   0   6   4      356.28      375.86     18.84 o 
   2   6   4     1031.96     1091.83     25.84 o 
   4   6   4      249.95      254.64     21.15 o 
   6   6   4       16.36       -4.54     19.97 o 
   8   6   4       22.76       -3.07     23.35 o 
  10   6   4       18.09       35.29     33.62 o 
  12   6   4      904.03      956.88     75.03 o 
  14   6   4       51.45       52.38     58.85 o 
  16   6   4      207.11      208.78     57.23 o 
 -21   7   4       52.36       63.97     62.73 o 
 -19   7   4      453.59      482.26     71.16 o 
 -17   7   4      836.40      745.51     78.02 o 
 -15   7   4      199.02      186.87     47.17 o 
 -13   7   4      250.52      261.53     33.17 o 
 -11   7   4       15.25       -5.64     21.49 o 
  -9   7   4     2752.59     2568.28     63.05 o 
  -7   7   4     3246.55     3132.52     68.65 o 
  -5   7   4      183.97      185.10     20.14 o 
  -3   7   4        0.64       19.18     12.72 o 
  -1   7   4      380.65      345.67     27.82 o 
   1   7   4       30.72       30.72     12.52 o 
   3   7   4        0.16        3.29     15.65 o 
   5   7   4     1070.66     1058.34     35.38 o 
   7   7   4      972.43      898.99     50.22 o 
   9   7   4     5630.65     5865.69    181.35 o 
  11   7   4      147.33      188.13     47.68 o 
  13   7   4      875.23      869.25     73.88 o 
  15   7   4      359.21      295.82     62.04 o 
 -20   8   4      119.24       97.45     61.14 o 
 -18   8   4      146.48        9.63     52.05 o 
 -16   8   4      213.06      195.78     50.71 o 
 -14   8   4      364.98      436.95    122.88 o 
 -12   8   4        0.81      -11.03     23.22 o 
 -10   8   4        1.62       -9.43     21.30 o 
  -8   8   4     2400.91     2311.90     69.78 o 
  -6   8   4     1776.76     1801.76     45.31 o 
  -4   8   4      611.78      616.66     36.86 o 
  -2   8   4      126.45      120.08     13.70 o 
   0   8   4     1425.00     1593.72     31.83 o 
   2   8   4        1.76       -1.64     13.97 o 
   4   8   4       64.99       24.46     21.72 o 
   6   8   4     1569.25     1616.83     94.34 o 
   8   8   4     1726.63     1719.73    105.05 o 
  10   8   4     3056.96     2902.76    104.08 o 
  12   8   4       11.37       18.93     42.42 o 
  14   8   4      527.11      601.58     98.73 o 
  16   8   4        8.99      -22.28     55.02 o 
 -21   9   4      100.56       53.88     48.40 o 
 -19   9   4      188.69       99.12     61.90 o 
 -17   9   4       44.48       55.39     66.33 o 
 -15   9   4      156.10      155.01     47.93 o 
 -13   9   4      336.26      235.53     30.42 o 
 -11   9   4     1309.94     1254.17     49.84 o 
  -9   9   4     1645.67     1732.37     68.26 o 
  -7   9   4     3013.96     2689.50     89.32 o 
  -5   9   4     3652.33     3522.46     65.14 o 
  -3   9   4     5526.33     5586.16     83.16 o 
  -1   9   4     1782.04     1801.94     67.46 o 
   1   9   4      612.61      715.82     30.34 o 
   3   9   4      117.78      141.48     26.20 o 
   5   9   4      526.92      503.95     48.81 o 
   7   9   4     2916.55     2965.58    154.51 o 
   9   9   4    18186.25    17501.11    643.75 o 
  11   9   4      216.47      156.21     46.05 o 
  13   9   4      658.89      651.99     72.46 o 
  15   9   4      707.78      813.30     89.72 o 
 -20  10   4      526.19      518.53     61.31 o 
 -18  10   4      335.74      314.17    112.53 o 
 -16  10   4      177.35      104.02     66.71 o 
 -14  10   4      239.01      238.82     32.16 o 
 -12  10   4      970.53      977.67     48.71 o 
 -10  10   4     1694.82     1627.78     54.83 o 
  -8  10   4        5.54      -25.03     20.68 o 
  -6  10   4     1533.03     1472.10     50.08 o 
  -4  10   4      234.14      260.40     25.01 o 
  -2  10   4     1496.95     1478.65     53.67 o 
   0  10   4     1162.61     1179.20     36.96 o 
   2  10   4      848.77      882.72     33.79 o 
   4  10   4      468.26      488.10     37.96 o 
   6  10   4      209.98      205.80     31.83 o 
   8  10   4        0.12      -43.40     35.72 o 
  10  10   4      127.15      181.78     79.94 o 
  12  10   4      366.15      364.79     59.61 o 
  14  10   4      196.25      112.99     54.12 o 
 -19  11   4      130.68      126.65     50.22 o 
 -17  11   4       46.46       47.11     50.56 o 
 -15  11   4     1369.30     1367.59     64.54 o 
 -13  11   4     1538.33     1634.85     59.23 o 
 -11  11   4      840.39      900.46     54.35 o 
  -9  11   4     4507.95     4666.14     95.15 o 
  -7  11   4     3290.71     3278.12     75.14 o 
  -5  11   4      402.03      421.94     51.96 o 
  -3  11   4     1336.71     1291.51     41.32 o 
  -1  11   4       10.41       14.71     22.52 o 
   1  11   4     2437.05     2461.47     75.98 o 
   3  11   4      515.23      503.63     58.79 o 
   5  11   4      367.45      403.36     37.90 o 
   7  11   4     1347.34     1187.78     54.41 o 
   9  11   4      856.82      873.37    116.37 o 
  11  11   4     1079.03     1155.38     82.28 o 
  13  11   4     1946.23     2030.46    291.01 o 
  15  11   4      475.31      604.07     78.46 o 
 -18  12   4       71.50       86.06     44.88 o 
 -16  12   4     1163.50     1147.67     56.00 o 
 -14  12   4      325.26      355.80     40.21 o 
 -12  12   4     1314.64     1232.96     78.01 o 
 -10  12   4      147.10      139.92     29.78 o 
  -8  12   4      141.48      150.80     29.40 o 
  -6  12   4      128.26       87.72     28.23 o 
  -4  12   4        0.52       22.60     20.97 o 
  -2  12   4     1828.32     1758.91     47.42 o 
   0  12   4     1200.07     1184.66     64.01 o 
   2  12   4       15.37        3.28     20.24 o 
   4  12   4     2954.69     2879.49     76.68 o 
   6  12   4     2920.45     2936.20     78.39 o 
   8  12   4       59.07       66.52     42.23 o 
  10  12   4       10.23      -53.57     41.10 o 
  12  12   4      107.46      129.98     51.26 o 
  14  12   4      324.19      355.57     66.68 o 
 -19  13   4       58.15       64.28     64.60 o 
 -17  13   4      637.07      642.39     82.01 o 
 -15  13   4     2142.81     1900.78     94.29 o 
 -13  13   4       31.95       21.43     31.14 o 
 -11  13   4      310.31      338.65     39.14 o 
  -9  13   4     1780.62     1644.34     58.31 o 
  -7  13   4       97.70       83.95     28.12 o 
  -5  13   4      430.68      414.99     52.47 o 
  -3  13   4      297.17      259.26     27.38 o 
  -1  13   4       12.94        9.87     20.67 o 
   1  13   4      165.95      127.09     24.78 o 
   3  13   4      395.22      390.20     41.46 o 
   5  13   4      273.70      311.39     37.98 o 
   7  13   4     2327.42     2237.46     72.04 o 
   9  13   4       16.50       28.90     65.75 o 
  11  13   4      525.99      594.78    137.26 o 
  13  13   4      190.12      229.95     76.11 o 
 -18  14   4      123.26       47.08     61.79 o 
 -16  14   4      265.03      370.02     64.86 o 
 -14  14   4      100.77      156.67     66.57 o 
 -12  14   4      464.50      471.81     43.86 o 
 -10  14   4      475.42      509.31     43.31 o 
  -8  14   4       14.62       20.57     29.47 o 
  -6  14   4       86.00       77.86     29.21 o 
  -4  14   4      164.74      173.03     27.84 o 
  -2  14   4      298.49      342.05     30.69 o 
   0  14   4      396.19      404.36     32.63 o 
   2  14   4      967.47      958.40    100.73 o 
   4  14   4        5.84       -4.83     29.90 o 
   6  14   4      480.65      593.72     56.62 o 
   8  14   4      241.66      240.95     53.00 o 
  10  14   4       43.33       66.74     47.02 o 
  12  14   4       69.66       50.19     55.65 o 
 -17  15   4      161.47       82.16     63.07 o 
 -15  15   4     1334.01     1332.45     91.91 o 
 -13  15   4        2.82      -31.98     33.18 o 
 -11  15   4       18.33       20.07     32.54 o 
  -9  15   4      132.34       73.71     32.28 o 
  -7  15   4      920.25      881.35     76.48 o 
  -5  15   4     2936.00     2904.09     77.64 o 
  -3  15   4       10.82       20.22     24.00 o 
  -1  15   4        9.89       -9.49     24.79 o 
   1  15   4      246.24      182.02     27.69 o 
   3  15   4      420.10      428.67     41.17 o 
   5  15   4       27.54        4.25     30.01 o 
   7  15   4      390.04      360.85     65.35 o 
   9  15   4       11.96      -65.29     58.47 o 
  11  15   4        0.15       35.05     99.88 o 
 -16  16   4        1.41      -63.95     55.17 o 
 -14  16   4      134.97       74.01     39.78 o 
 -12  16   4       10.95      -49.21     32.80 o 
 -10  16   4       25.99       10.72     32.50 o 
  -8  16   4       42.75       26.73     31.66 o 
  -6  16   4     1258.33     1251.00     58.33 o 
  -4  16   4     2697.26     2681.22     76.18 o 
  -2  16   4       24.67       -9.07     25.84 o 
   0  16   4      278.19      238.55     37.24 o 
   2  16   4        1.03      -23.73     30.62 o 
   4  16   4     1643.30     1578.36     64.68 o 
   6  16   4        0.06      -55.19     36.79 o 
   8  16   4       44.45       65.28     50.71 o 
  10  16   4        6.28      -42.34     57.51 o 
 -15  17   4      295.90      253.62     64.08 o 
 -13  17   4        2.29      -55.63     37.09 o 
 -11  17   4      657.65      627.23     54.13 o 
  -9  17   4       68.68       95.80     48.90 o 
  -7  17   4       40.86       16.77     32.21 o 
  -5  17   4     1544.39     1638.48     64.35 o 
  -3  17   4      151.90      135.76     30.43 o 
  -1  17   4      318.12      286.33     34.56 o 
   1  17   4      471.28      536.55     40.23 o 
   3  17   4     1282.27     1169.19     60.80 o 
   5  17   4      101.80      138.68     44.40 o 
   7  17   4       91.39       53.32     41.72 o 
   9  17   4        5.30       21.92     55.18 o 
 -14  18   4      334.15      323.86     69.55 o 
 -12  18   4       71.02       50.67     56.39 o 
 -10  18   4      227.45      236.64     79.18 o 
  -8  18   4      134.51       93.77     38.04 o 
  -6  18   4      915.54      896.78     57.48 o 
  -4  18   4      822.21      807.03     55.53 o 
  -2  18   4      925.02     1075.46     59.60 o 
   0  18   4      898.09     1013.52     50.79 o 
   2  18   4        0.28      -47.81     37.46 o 
   4  18   4     1552.09     1498.64     66.25 o 
   6  18   4      139.02      131.99     41.98 o 
   8  18   4        1.29       24.40     42.37 o 
 -13  19   4        0.23       -1.58     65.37 o 
 -11  19   4      309.24      303.59     63.95 o 
  -9  19   4       53.81       64.01     60.39 o 
  -7  19   4       73.80        6.23     37.00 o 
  -5  19   4        0.31      -46.08     35.71 o 
  -3  19   4     1238.84     1253.39     66.69 o 
  -1  19   4        2.46       41.99     32.83 o 
   1  19   4        5.83        1.94     38.95 o 
   3  19   4      182.39      135.57     43.69 o 
   5  19   4       43.98       14.35     42.44 o 
   7  19   4      238.47      275.57     52.35 o 
 -10  20   4       31.69       -3.43    100.45 o 
  -8  20   4        3.98        0.25     53.00 o 
  -6  20   4       89.92      131.08     54.12 o 
  -4  20   4      630.53      779.44     76.72 o 
  -2  20   4      175.34      218.82     45.85 o 
   0  20   4      257.92      345.07     51.69 o 
   2  20   4      435.76      556.94     56.31 o 
   4  20   4      409.40      395.07     56.14 o 
   6  20   4        2.06        4.90     46.36 o 
  -9  21   4      153.09      246.65     68.71 o 
  -7  21   4      296.52      216.96     68.40 o 
  -5  21   4      612.31      589.35    106.40 o 
  -3  21   4       34.46      -29.71     52.92 o 
  -1  21   4        2.57      -62.11     54.32 o 
   1  21   4      228.47      213.10     69.21 o 
   3  21   4        1.05      -20.42     45.47 o 
  -6  22   4      427.57      534.08     84.17 o 
  -4  22   4       26.46       -5.06     52.61 o 
  -2  22   4       97.71       97.34     63.69 o 
   0  22   4      152.38      249.98     98.92 o 
 -21   1   5       24.97        4.52     67.63 o 
 -19   1   5      714.47      922.15     91.37 o 
 -17   1   5       20.71       31.97     51.63 o 
 -15   1   5     1826.99     1894.23    112.15 o 
 -13   1   5     1045.28     1112.38    108.70 o 
 -11   1   5      281.06      256.21     24.20 o 
  -9   1   5     2546.78     2569.32     52.40 o 
  -7   1   5     8541.22     8819.54     88.10 o 
  -5   1   5    10089.00    10053.91     96.10 o 
  -3   1   5      509.86      557.28     22.36 o 
  -1   1   5       84.45       51.25     12.98 o 
   1   1   5     2154.33     2186.45     50.68 o 
   3   1   5      373.36      357.01     36.79 o 
   5   1   5    11850.23    11879.50    171.00 o 
   7   1   5     3417.17     3409.62     82.96 o 
   9   1   5     2547.72     2313.05    210.49 o 
  11   1   5     4775.58     4544.39    126.44 o 
  13   1   5      503.45      618.55     66.28 o 
  15   1   5     1386.71     1463.78     94.48 o 
 -22   2   5       94.29      141.18     75.55 o 
 -20   2   5        3.16       20.85    105.25 o 
 -18   2   5       61.40       61.57     49.73 o 
 -16   2   5       16.83        2.13     45.67 o 
 -14   2   5     3077.48     3184.67    157.77 o 
 -12   2   5        0.32        0.64     22.88 o 
 -10   2   5        4.45       16.44     16.96 o 
  -8   2   5      179.91      160.43     22.22 o 
  -6   2   5    18800.60    18963.69    192.10 o 
  -4   2   5      629.93      620.42     28.80 o 
  -2   2   5     4232.27     4637.37     55.94 o 
   0   2   5       53.24       60.64     15.46 o 
   2   2   5      733.90      782.32     34.60 o 
   4   2   5     2917.40     2994.91    102.91 o 
   6   2   5     1559.11     1699.33     91.29 o 
   8   2   5      107.88       63.38     29.83 o 
  10   2   5      232.63      128.29     34.74 o 
  12   2   5      173.86      235.85     49.14 o 
  14   2   5       71.09       94.45     48.18 o 
 -21   3   5       67.15       24.10     61.37 o 
 -19   3   5       72.49       75.85     57.33 o 
 -17   3   5      634.96      540.87     66.55 o 
 -15   3   5     1539.89     1432.02     80.57 o 
 -13   3   5      389.21      339.36     36.58 o 
 -11   3   5      445.40      464.86     35.18 o 
  -9   3   5      359.61      343.41     24.70 o 
  -7   3   5     3968.62     4036.17     52.60 o 
  -5   3   5      492.44      523.08     21.51 o 
  -3   3   5      606.37      619.50     23.88 o 
  -1   3   5      527.77      578.72     22.09 o 
   1   3   5      220.51      219.62     19.21 o 
   3   3   5     2335.93     2322.66     62.36 o 
   5   3   5     3235.36     3299.96    118.46 o 
   7   3   5        0.85      -38.20     25.46 o 
   9   3   5       22.87       41.93     29.81 o 
  11   3   5     1419.88     1355.00     62.71 o 
  13   3   5     1536.45     1576.48     71.20 o 
  15   3   5      223.59      161.88     46.71 o 
 -22   4   5      111.16       35.04     64.41 o 
 -20   4   5       52.19       34.22     58.74 o 
 -18   4   5      339.44      251.04     65.56 o 
 -16   4   5      135.81      118.48     48.66 o 
 -14   4   5     3528.33     3483.62     87.37 o 
 -12   4   5      629.44      695.14     42.99 o 
 -10   4   5      443.83      492.92     97.39 o 
  -8   4   5      914.29      936.71     30.17 o 
  -6   4   5      899.24      915.00     25.50 o 
  -4   4   5      314.50      305.70     18.38 o 
  -2   4   5       48.16       18.96     12.88 o 
   0   4   5       76.83       62.81     15.81 o 
   2   4   5       21.18       26.87     21.02 o 
   4   4   5     1266.83     1204.79     48.35 o 
   6   4   5     1996.79     1820.36     59.90 o 
   8   4   5       15.57      -11.35     26.55 o 
  10   4   5       29.96       82.21     37.27 o 
  12   4   5      328.72      262.95     43.36 o 
  14   4   5      105.61       74.77     41.32 o 
 -21   5   5      209.59      161.26     69.38 o 
 -19   5   5     1581.41     1544.34    102.84 o 
 -17   5   5     1830.17     1868.94     95.43 o 
 -15   5   5      858.75      924.87     73.43 o 
 -13   5   5      140.98      153.24     31.44 o 
 -11   5   5      711.98      805.37     56.70 o 
  -9   5   5      150.65      128.90     27.09 o 
  -7   5   5       14.35        9.90     14.61 o 
  -5   5   5      622.44      615.95     25.44 o 
  -3   5   5     1580.56     1602.89     32.56 o 
  -1   5   5       20.19       20.53     13.05 o 
   1   5   5       13.63       26.36     16.70 o 
   3   5   5     2017.46     2042.31     60.16 o 
   5   5   5     1037.43     1079.06     49.72 o 
   7   5   5       55.52       61.03     28.79 o 
   9   5   5      216.42      194.52     47.20 o 
  11   5   5       32.31      -17.50     31.22 o 
  13   5   5        3.71       -9.68     47.41 o 
  15   5   5      118.94      101.32     57.62 o 
 -20   6   5      385.18      395.24    115.21 o 
 -18   6   5     1253.40     1409.80     95.70 o 
 -16   6   5       66.60       80.31     52.14 o 
 -14   6   5      303.25      285.12     40.61 o 
 -12   6   5      628.92      667.59     51.08 o 
 -10   6   5      722.31      733.57     41.88 o 
  -8   6   5      757.77      801.14     40.80 o 
  -6   6   5      202.38      194.42     18.64 o 
  -4   6   5     1974.11     1851.51     38.71 o 
  -2   6   5     1417.18     1487.19     41.79 o 
   0   6   5      544.43      594.01     29.68 o 
   2   6   5       64.36       57.36     19.32 o 
   4   6   5      378.75      421.92     37.16 o 
   6   6   5       60.68       53.87     28.99 o 
   8   6   5      992.63     1157.48     72.65 o 
  10   6   5      311.91      265.65     50.81 o 
  12   6   5       10.21        4.86     79.17 o 
  14   6   5       11.55       34.49     70.36 o 
 -21   7   5       72.10       24.51     69.59 o 
 -19   7   5      869.31      973.28    111.00 o 
 -17   7   5      668.35      755.95     72.93 o 
 -15   7   5      431.78      481.35     45.63 o 
 -13   7   5      117.36      165.96     31.61 o 
 -11   7   5      474.58      482.15     40.20 o 
  -9   7   5      194.15      195.43     29.30 o 
  -7   7   5        9.62      -17.81     18.80 o 
  -5   7   5       30.35       19.14     14.53 o 
  -3   7   5     5429.29     5450.08     70.32 o 
  -1   7   5      744.23      725.89     35.28 o 
   1   7   5      232.75      259.34     30.58 o 
   3   7   5        8.66       -2.43     31.17 o 
   5   7   5      992.66      971.85    146.46 o 
   7   7   5        3.87       22.72     37.00 o 
   9   7   5       23.42       19.48     40.79 o 
  11   7   5      358.51      426.06     61.58 o 
  13   7   5        2.25       79.62     53.33 o 
 -20   8   5       15.39       -8.82     60.19 o 
 -18   8   5     2441.93     2270.88    106.41 o 
 -16   8   5       76.88       60.02     50.52 o 
 -14   8   5      280.08      295.20     38.76 o 
 -12   8   5      140.30      118.80     30.06 o 
 -10   8   5     2554.46     2523.22     69.28 o 
  -8   8   5      811.28      847.18     45.16 o 
  -6   8   5      241.03      218.61     25.04 o 
  -4   8   5      143.73      127.19     17.48 o 
  -2   8   5     7030.25     6767.80     96.07 o 
   0   8   5        7.78       25.00     23.41 o 
   2   8   5     1995.82     1917.45     58.84 o 
   4   8   5     5473.74     5527.92    360.98 o 
   6   8   5     8428.90     8874.19    235.03 o 
   8   8   5     3924.73     4120.89    227.75 o 
  10   8   5       42.60       19.01     61.35 o 
  12   8   5        3.31      -68.55     47.00 o 
  14   8   5      513.51      548.01     95.28 o 
 -19   9   5       60.00       66.47     64.16 o 
 -17   9   5       83.80       20.96     58.47 o 
 -15   9   5      994.28      963.90     58.11 o 
 -13   9   5      287.74      251.07     56.01 o 
 -11   9   5      281.61      229.24     34.28 o 
  -9   9   5       36.97       -2.54     23.96 o 
  -7   9   5      900.52      890.94     38.86 o 
  -5   9   5      607.83      646.66     34.02 o 
  -3   9   5        6.39      -11.73     19.24 o 
  -1   9   5     1410.71     1292.63     58.83 o 
   1   9   5     2059.02     2047.41     63.36 o 
   3   9   5      753.26      761.48     47.37 o 
   5   9   5      158.83       71.13     39.44 o 
   7   9   5       87.08       78.56     46.55 o 
   9   9   5      755.85      685.95     81.67 o 
  11   9   5       50.86       28.75     47.87 o 
  13   9   5        7.27      -27.58     52.18 o 
 -20  10   5        9.14       12.54     66.32 o 
 -18  10   5     1931.48     1755.62    102.64 o 
 -16  10   5      316.68      324.37    120.58 o 
 -14  10   5      212.01      293.19     39.52 o 
 -12  10   5        0.17       46.07     28.93 o 
 -10  10   5     2013.24     2054.41     69.38 o 
  -8  10   5        5.97      -28.32     24.15 o 
  -6  10   5      756.67      794.17     45.82 o 
  -4  10   5      509.92      552.16     34.63 o 
  -2  10   5     3795.84     3811.45     96.13 o 
   0  10   5     1079.57     1004.95     48.19 o 
   2  10   5     3605.93     3764.59     86.96 o 
   4  10   5     1215.20     1112.31     69.57 o 
   6  10   5     3683.30     3586.03    118.27 o 
   8  10   5      823.38      773.68     69.45 o 
  10  10   5      487.58      565.94     65.10 o 
  12  10   5        0.04       -8.75     55.59 o 
 -19  11   5      142.63      124.27     69.78 o 
 -17  11   5      572.44      580.45     75.75 o 
 -15  11   5      105.15       74.53     33.86 o 
 -13  11   5       92.42       40.59     26.55 o 
 -11  11   5      131.49      109.33     31.38 o 
  -9  11   5      119.83      142.65     30.51 o 
  -7  11   5     2159.96     2121.15     80.04 o 
  -5  11   5       80.15       88.91     25.36 o 
  -3  11   5      932.77      977.09     40.62 o 
  -1  11   5     2607.71     2576.81     62.23 o 
   1  11   5      110.75      104.84     30.91 o 
   3  11   5      158.87      145.46     33.06 o 
   5  11   5       37.81        3.61     38.89 o 
   7  11   5      407.63      507.14     61.40 o 
   9  11   5     1188.75     1311.75    112.53 o 
  11  11   5      245.99      270.06     73.81 o 
  13  11   5      254.29      274.10     66.71 o 
 -18  12   5     1207.81     1291.89     99.20 o 
 -16  12   5      190.34      166.76     54.69 o 
 -14  12   5        1.41        2.83     29.03 o 
 -12  12   5       46.95       25.55     30.38 o 
 -10  12   5        6.70        9.85     27.50 o 
  -8  12   5       31.27       23.87     27.91 o 
  -6  12   5     1001.47     1110.84     44.89 o 
  -4  12   5     1874.63     2097.22     55.70 o 
  -2  12   5      470.34      508.68     36.97 o 
   0  12   5      375.71      382.74     39.15 o 
   2  12   5     1224.05     1170.04     61.12 o 
   4  12   5      575.84      524.39     61.27 o 
   6  12   5        2.20      -57.07     40.23 o 
   8  12   5       24.45       59.00     49.47 o 
  10  12   5      284.42      241.07     90.68 o 
  12  12   5       27.83      -12.84     54.16 o 
 -17  13   5      292.58      290.90     66.75 o 
 -15  13   5       75.01       45.64     34.10 o 
 -13  13   5       54.41       69.84     36.08 o 
 -11  13   5       26.50      -10.62     30.95 o 
  -9  13   5     1005.87     1013.83     57.06 o 
  -7  13   5     1166.60     1099.79     53.36 o 
  -5  13   5      518.05      550.05     37.92 o 
  -3  13   5       36.18      -14.91     24.25 o 
  -1  13   5      393.39      407.89     41.75 o 
   1  13   5      364.38      354.01     39.14 o 
   3  13   5       16.60       31.17     32.66 o 
   5  13   5      239.13      207.64     53.54 o 
   7  13   5      271.46      244.55     56.07 o 
   9  13   5      250.83      209.97     57.94 o 
  11  13   5      523.01      641.87    120.58 o 
 -16  14   5       17.32      -32.51     43.50 o 
 -14  14   5      124.99      158.27     41.09 o 
 -12  14   5       89.87       40.97     36.32 o 
 -10  14   5      429.06      450.79     44.64 o 
  -8  14   5       37.90       10.32     42.38 o 
  -6  14   5     2250.29     2024.58     86.25 o 
  -4  14   5      721.09      754.83     43.00 o 
  -2  14   5       22.92       11.27     26.22 o 
   0  14   5       41.05       35.84     31.93 o 
   2  14   5      624.58      703.18     52.34 o 
   4  14   5       79.28      153.34     36.95 o 
   6  14   5       85.12       18.53    119.43 o 
   8  14   5        6.01      -11.52     48.22 o 
  10  14   5      388.69      408.61     71.35 o 
 -15  15   5      153.24      126.03     60.39 o 
 -13  15   5       25.37       20.56     35.67 o 
 -11  15   5      243.92      197.06     40.39 o 
  -9  15   5       11.33       17.92     32.71 o 
  -7  15   5      667.80      675.96     49.44 o 
  -5  15   5      958.06     1018.32     50.32 o 
  -3  15   5      696.78      684.21     42.93 o 
  -1  15   5       68.51       71.18     34.68 o 
   1  15   5        0.76      -33.87     31.71 o 
   3  15   5       20.98      -14.62     35.53 o 
   5  15   5        0.04      -90.58     60.39 o 
   7  15   5        0.00      -24.01     49.81 o 
   9  15   5        0.14      -21.06     56.65 o 
 -14  16   5      308.66      294.22     77.66 o 
 -12  16   5      189.35      249.14     43.66 o 
 -10  16   5       80.24       80.20     37.49 o 
  -8  16   5      128.73       84.96     35.04 o 
  -6  16   5     2254.08     2043.07     73.34 o 
  -4  16   5       36.84       39.82     30.09 o 
  -2  16   5       30.59       45.77     39.80 o 
   0  16   5       13.49      -13.26     35.26 o 
   2  16   5       54.77       35.82     38.07 o 
   4  16   5      438.38      413.01     48.36 o 
   6  16   5      207.69      231.86     59.87 o 
   8  16   5       40.90       79.68     54.99 o 
 -13  17   5       22.70      -11.67     48.76 o 
 -11  17   5       62.53        0.79     37.84 o 
  -9  17   5       95.06       89.61     38.19 o 
  -7  17   5      672.73      750.88     57.01 o 
  -5  17   5      179.98      191.39     42.58 o 
  -3  17   5       77.26       41.00     35.20 o 
  -1  17   5      486.07      555.68     73.53 o 
   1  17   5       20.98      -11.16     37.83 o 
   3  17   5        3.79      -39.52     38.46 o 
   5  17   5      221.56      168.44     54.29 o 
   7  17   5      128.29       95.88     58.14 o 
 -12  18   5       35.34      -11.35     40.87 o 
 -10  18   5       44.42       19.04     39.54 o 
  -8  18   5      536.76      584.02     56.22 o 
  -6  18   5       44.30      -25.67     38.17 o 
  -4  18   5       19.79       31.64     38.29 o 
  -2  18   5      324.76      195.98     45.66 o 
   0  18   5      115.61       96.44     43.74 o 
   2  18   5        2.99      -57.96     38.64 o 
   4  18   5       18.02       15.94     44.11 o 
   6  18   5        6.18      -75.03     53.11 o 
 -11  19   5        0.88       -1.83     45.62 o 
  -9  19   5        6.67        1.28     42.96 o 
  -7  19   5      460.92      473.58     54.56 o 
  -5  19   5     1257.73     1165.19     67.10 o 
  -3  19   5        1.95       37.61     44.46 o 
  -1  19   5       14.63       -8.42     40.97 o 
   1  19   5       30.06       32.90     43.03 o 
   3  19   5        0.41      -63.04     42.03 o 
   5  19   5      266.51      196.96     60.52 o 
  -8  20   5       57.38       40.51     45.25 o 
  -6  20   5       74.47       74.95     47.09 o 
  -4  20   5      162.81      164.66     47.36 o 
  -2  20   5      114.34       83.83     43.91 o 
   0  20   5      124.35       76.12     45.77 o 
   2  20   5       49.35       -0.80     45.48 o 
  -5  21   5       18.78       35.95     93.74 o 
  -3  21   5       40.13      -80.03     88.76 o 
  -1  21   5        7.34      -42.56     64.34 o 
 -20   0   6      290.38      429.42    116.56 o 
 -18   0   6       10.36      -17.25     79.37 o 
 -16   0   6     3184.22     2773.21    158.73 o 
 -14   0   6      256.42      326.67     81.28 o 
 -12   0   6      260.27      147.58     34.48 o 
 -10   0   6       53.45       26.66     36.42 o 
  -8   0   6     2316.06     2424.90     61.87 o 
  -6   0   6    13386.35    12691.83    168.96 o 
  -4   0   6       37.48       -5.40     21.69 o 
  -2   0   6     1434.60     1522.51     63.83 o 
   0   0   6     1409.81     1520.67     66.29 o 
   2   0   6     6951.85     7310.67    155.36 o 
   4   0   6      779.68      910.02     63.59 o 
   6   0   6     3784.31     3877.54    115.81 o 
   8   0   6      520.92      557.06     62.22 o 
  10   0   6     1703.41     1604.75     87.95 o 
  12   0   6       31.65       17.04     49.22 o 
 -21   1   6      136.80      140.28     80.24 o 
 -19   1   6        5.01      -45.44     59.88 o 
 -17   1   6      155.52      167.20     61.73 o 
 -15   1   6      209.68      253.11     55.98 o 
 -13   1   6       51.65        2.74     29.52 o 
 -11   1   6        0.51       18.85     24.79 o 
  -9   1   6      924.42      921.75     37.65 o 
  -7   1   6       23.81       -6.76     15.92 o 
  -5   1   6     1889.09     1839.95     37.86 o 
  -3   1   6     1171.92     1260.77     36.60 o 
  -1   1   6      958.97     1032.66     47.58 o 
   1   1   6       12.62      -15.51     29.17 o 
   3   1   6        7.29        3.69     22.25 o 
   5   1   6       62.86       84.43     25.64 o 
   7   1   6        8.63        2.12     26.42 o 
   9   1   6      696.86      724.94     48.56 o 
  11   1   6      159.91      171.23     43.33 o 
  13   1   6        1.49       59.91     44.52 o 
 -20   2   6       89.69       80.01     74.14 o 
 -18   2   6        0.86      -79.48     57.32 o 
 -16   2   6     2221.38     2042.68    100.00 o 
 -14   2   6        2.84       -0.71     29.66 o 
 -12   2   6       77.85       72.34     23.45 o 
 -10   2   6        0.47      -14.50     21.49 o 
  -8   2   6     4247.85     4148.84    111.81 o 
  -6   2   6     6380.18     6157.01     72.66 o 
  -4   2   6      669.95      773.94     27.95 o 
  -2   2   6     1938.29     2177.49     52.62 o 
   0   2   6      340.68      394.85     53.68 o 
   2   2   6     4460.06     4606.74     83.66 o 
   4   2   6      254.07      261.64     30.43 o 
   6   2   6     1305.10     1372.51     51.47 o 
   8   2   6       12.22      -29.69     41.16 o 
  10   2   6      174.67      143.12     41.32 o 
  12   2   6       92.32       38.43     38.99 o 
 -21   3   6      279.33      342.19    114.83 o 
 -19   3   6      192.86      203.27     65.50 o 
 -17   3   6      807.65      812.40    150.49 o 
 -15   3   6      453.50      538.47     65.87 o 
 -13   3   6      103.87       43.86     30.28 o 
 -11   3   6        1.26        4.55     20.98 o 
  -9   3   6      137.38      101.20     20.58 o 
  -7   3   6      851.54      807.44     31.42 o 
  -5   3   6     1423.93     1499.72     34.81 o 
  -3   3   6       77.69       43.67     17.01 o 
  -1   3   6     2760.25     2916.13     63.64 o 
   1   3   6      432.58      461.67     33.82 o 
   3   3   6      171.72      179.52     29.28 o 
   5   3   6      781.52      827.38     54.57 o 
   7   3   6      136.01      109.64     35.94 o 
   9   3   6     1347.57     1382.67     67.18 o 
  11   3   6      125.66      123.42     43.94 o 
  13   3   6        1.54       -5.06     53.10 o 
 -20   4   6      142.48      207.49     69.91 o 
 -18   4   6        0.95       -9.79     57.15 o 
 -16   4   6      728.90      740.26    107.74 o 
 -14   4   6      673.22      725.03     50.42 o 
 -12   4   6      637.77      630.86     45.53 o 
 -10   4   6       55.26       22.03     21.79 o 
  -8   4   6       10.48        2.58     17.65 o 
  -6   4   6     1273.22     1429.90     37.73 o 
  -4   4   6      212.18      216.15     19.68 o 
  -2   4   6     1224.81     1229.85     52.48 o 
   0   4   6      466.28      492.16     58.00 o 
   2   4   6        0.03      -14.77     21.26 o 
   4   4   6       83.15       27.10     26.95 o 
   6   4   6      425.82      521.11     96.44 o 
   8   4   6      830.26      843.39     55.82 o 
  10   4   6      121.11       56.86     49.05 o 
  12   4   6        8.02       11.17     53.94 o 
 -19   5   6      414.60      527.63     76.26 o 
 -17   5   6      333.76      292.46     75.15 o 
 -15   5   6      287.17      251.65     41.56 o 
 -13   5   6        3.88      -10.49     32.41 o 
 -11   5   6       38.38       51.19     28.92 o 
  -9   5   6       87.56       83.83     21.54 o 
  -7   5   6      426.76      441.90     27.16 o 
  -5   5   6      141.74      180.09     23.80 o 
  -3   5   6       40.88        4.95     19.46 o 
  -1   5   6      577.57      596.78     34.71 o 
   1   5   6      506.00      465.25     33.26 o 
   3   5   6        2.05      -27.29     28.84 o 
   5   5   6      422.30      450.29     91.44 o 
   7   5   6       54.93       58.81     41.98 o 
   9   5   6      112.95      191.67     51.77 o 
  11   5   6       32.52       11.12     61.73 o 
  13   5   6       37.75       41.52     89.72 o 
 -20   6   6      760.41      906.12     94.92 o 
 -18   6   6       43.98       63.89     58.40 o 
 -16   6   6        2.83       43.63     34.44 o 
 -14   6   6       89.80       99.13     35.19 o 
 -12   6   6        3.37      -10.14     28.88 o 
 -10   6   6     2758.07     2773.69     75.36 o 
  -8   6   6     2991.50     2999.46     55.63 o 
  -6   6   6      337.98      328.09     24.31 o 
  -4   6   6     2685.69     2751.16     57.63 o 
  -2   6   6        6.38       31.47     21.60 o 
   0   6   6      112.20      108.05     27.76 o 
   2   6   6      259.24      246.11     42.98 o 
   4   6   6      122.18      137.94     42.65 o 
   6   6   6     1294.88     1270.81     80.38 o 
   8   6   6      255.38      242.00     69.01 o 
  10   6   6      217.14      181.40     55.15 o 
  12   6   6      110.58      126.41     67.67 o 
 -19   7   6       74.58       92.27     66.03 o 
 -17   7   6        5.02       61.53     53.95 o 
 -15   7   6      138.11      115.94     36.56 o 
 -13   7   6      113.98      106.60     33.73 o 
 -11   7   6      597.89      591.13     46.65 o 
  -9   7   6      700.15      687.27     45.91 o 
  -7   7   6      598.63      653.22     30.27 o 
  -5   7   6      126.19      105.34     20.92 o 
  -3   7   6       18.86       38.04     28.72 o 
  -1   7   6      240.99      228.09     33.88 o 
   1   7   6       76.95       79.33     32.25 o 
   3   7   6        0.44       14.98     37.15 o 
   5   7   6      263.52      179.25     46.10 o 
   7   7   6     2831.88     2736.04    108.78 o 
   9   7   6      105.59       38.77     58.66 o 
  11   7   6      334.24      277.40     70.93 o 
 -18   8   6       25.17      -27.19     55.68 o 
 -16   8   6      102.78       99.97     38.79 o 
 -14   8   6        3.24        9.32     33.63 o 
 -12   8   6       32.26        6.08     31.62 o 
 -10   8   6     1291.35     1382.25     56.71 o 
  -8   8   6      198.08      128.93     43.92 o 
  -6   8   6        4.19       16.87     22.43 o 
  -4   8   6     1441.75     1471.31    123.03 o 
  -2   8   6       54.29       34.21     28.60 o 
   0   8   6        4.81      -10.11     34.97 o 
   2   8   6        0.30       -3.19     39.45 o 
   4   8   6        1.72       -0.36     38.63 o 
   6   8   6     1760.85     1777.89     91.79 o 
   8   8   6       66.56        7.33     59.43 o 
  10   8   6       10.07       14.83     51.64 o 
  12   8   6      107.38      139.10     62.67 o 
 -19   9   6       44.15       64.60     97.19 o 
 -17   9   6        3.26       38.67     54.39 o 
 -15   9   6      184.33      111.32     39.69 o 
 -13   9   6      352.76      340.33     66.14 o 
 -11   9   6      120.11      131.36     32.57 o 
  -9   9   6      517.28      534.29     44.85 o 
  -7   9   6     2048.43     2009.10     68.23 o 
  -5   9   6     1350.48     1488.25     81.57 o 
  -3   9   6      139.00      122.43     31.07 o 
  -1   9   6        3.60      -20.97     34.22 o 
   1   9   6      977.68     1005.87     70.90 o 
   3   9   6       54.68       76.59     41.85 o 
   5   9   6      331.39      347.40     56.70 o 
   7   9   6     5680.12     5939.57    304.04 o 
   9   9   6       52.35      111.18     59.94 o 
  11   9   6      702.06      765.32     82.80 o 
 -18  10   6      111.78       78.27     65.32 o 
 -16  10   6        7.43        8.83     40.20 o 
 -14  10   6      267.02      203.68     41.70 o 
 -12  10   6      260.46      203.66     37.21 o 
 -10  10   6       54.12       43.27     31.95 o 
  -8  10   6      827.77      811.13     44.73 o 
  -6  10   6      436.81      442.35     35.50 o 
  -4  10   6       33.01       47.16     29.79 o 
  -2  10   6      654.59      715.05     49.78 o 
   0  10   6       19.53       -3.15     35.69 o 
   2  10   6      565.98      579.00     62.69 o 
   4  10   6       84.80       78.75     47.03 o 
   6  10   6      248.32      277.98     54.52 o 
   8  10   6      256.98      335.92     64.03 o 
  10  10   6       63.21       94.25     60.01 o 
 -17  11   6      109.13       98.05     65.13 o 
 -15  11   6      567.68      474.52     62.03 o 
 -13  11   6       84.03       59.88     44.18 o 
 -11  11   6        1.56      -17.08     34.56 o 
  -9  11   6      468.42      407.75     43.25 o 
  -7  11   6     1430.85     1526.72     52.92 o 
  -5  11   6     1756.71     1743.68     54.26 o 
  -3  11   6      211.53      222.28     36.89 o 
  -1  11   6       13.29       53.47     31.35 o 
   1  11   6       37.67       23.74     46.78 o 
   3  11   6       28.12      -61.03     42.79 o 
   5  11   6      918.94     1021.85     82.00 o 
   7  11   6      887.69      984.41    122.88 o 
   9  11   6      174.85      209.07     95.28 o 
 -16  12   6      113.34      112.46     50.04 o 
 -14  12   6      803.82      742.17     58.77 o 
 -12  12   6       36.57       14.59     36.51 o 
 -10  12   6      280.26      329.11     37.84 o 
  -8  12   6      226.67      273.62     55.79 o 
  -6  12   6        0.30      -15.62     27.66 o 
  -4  12   6      368.55      368.03     41.68 o 
  -2  12   6      190.31      214.19     37.78 o 
   0  12   6      100.81       81.95     34.74 o 
   2  12   6      428.43      453.36     60.59 o 
   4  12   6      950.58     1196.07    130.74 o 
   6  12   6      376.15      514.12     67.21 o 
   8  12   6       29.19        9.75     55.79 o 
 -15  13   6      159.77      268.91     83.72 o 
 -13  13   6      295.31      310.10     45.69 o 
 -11  13   6      729.31      821.21     57.79 o 
  -9  13   6      607.78      643.33     52.07 o 
  -7  13   6       22.60      -12.34     28.42 o 
  -5  13   6       89.99       71.60     30.86 o 
  -3  13   6      128.59      108.58     45.62 o 
  -1  13   6      109.00      101.92     37.51 o 
   1  13   6       48.43       40.45     55.21 o 
   3  13   6       33.13       56.88     50.88 o 
   5  13   6     1058.35     1137.89    165.63 o 
   7  13   6        0.07       -8.38     53.29 o 
   9  13   6      364.76      322.65     74.45 o 
 -16  14   6       17.46       18.55     46.31 o 
 -14  14   6      143.99      133.40     44.11 o 
 -12  14   6      269.81      260.42     67.35 o 
 -10  14   6      104.57      140.22     41.69 o 
  -8  14   6       64.70       34.94     37.17 o 
  -6  14   6      479.12      497.69     41.89 o 
  -4  14   6       55.71       38.63     35.86 o 
  -2  14   6       59.25       28.74     50.16 o 
   0  14   6      350.88      374.04     48.82 o 
   2  14   6        1.08      -47.75     43.98 o 
   4  14   6      249.92      150.82     54.31 o 
   6  14   6      100.81      290.78    146.27 o 
   8  14   6      155.13       60.23     78.98 o 
 -15  15   6      125.03      177.22     53.11 o 
 -13  15   6      345.71      308.28     48.61 o 
 -11  15   6       89.27      138.26     49.31 o 
  -9  15   6      962.62      882.82     59.64 o 
  -7  15   6      339.95      354.50     56.18 o 
  -5  15   6      133.89       64.33     42.22 o 
  -3  15   6      142.94      141.14     41.49 o 
  -1  15   6      195.37      163.92     41.21 o 
   1  15   6      895.17      900.86     79.57 o 
   3  15   6       42.28       75.35     52.52 o 
   5  15   6      173.78      144.99     61.60 o 
   7  15   6      123.99      117.94    100.07 o 
 -12  16   6       14.14      -10.24     44.59 o 
 -10  16   6        5.71      -39.47     40.61 o 
  -8  16   6      211.48      217.77     44.90 o 
  -6  16   6     1079.11     1122.70     68.67 o 
  -4  16   6       21.72       -5.67     37.10 o 
  -2  16   6       25.76      -31.32     38.19 o 
   0  16   6      357.18      284.22     48.23 o 
   2  16   6      486.74      505.84     64.71 o 
   4  16   6        2.88        7.16     51.71 o 
   6  16   6        0.81       17.11     61.24 o 
 -11  17   6        7.72       10.43     44.69 o 
  -9  17   6        3.90       45.63     42.91 o 
  -7  17   6      283.27      257.22     48.61 o 
  -5  17   6      388.60      479.86     55.89 o 
  -3  17   6      116.39      150.47     47.58 o 
  -1  17   6      111.78      -10.45     48.43 o 
   1  17   6      350.45      392.08     63.84 o 
   3  17   6       20.33       10.86     54.90 o 
 -10  18   6       36.37      -21.60     61.60 o 
  -8  18   6      782.33      786.47     64.44 o 
  -6  18   6        0.12        3.61     54.32 o 
  -4  18   6       61.44      113.97     48.80 o 
  -2  18   6      260.29      205.30     50.53 o 
   0  18   6        0.54      -24.73     45.43 o 
   2  18   6      684.60      729.60    214.90 o 
  -7  19   6       53.44       52.34     56.71 o 
  -5  19   6      555.95      433.81     70.14 o 
  -3  19   6       26.51      -33.17     46.21 o 
  -1  19   6        0.00      -11.09     47.63 o 
 -19   1   7       43.59       87.78     69.13 o 
 -17   1   7      166.41       90.90     62.63 o 
 -15   1   7        0.09      -32.28     34.08 o 
 -13   1   7       10.87       -9.34     25.29 o 
 -11   1   7     1427.99     1511.79     49.96 o 
  -9   1   7      951.57      993.74     42.98 o 
  -7   1   7      783.75      791.91     40.27 o 
  -5   1   7       13.01       14.94     23.65 o 
  -3   1   7      480.40      531.81     39.19 o 
  -1   1   7       39.46       35.57     25.41 o 
   1   1   7      456.74      495.38     55.73 o 
   3   1   7      525.99      585.30     42.57 o 
   5   1   7      335.47      299.62     51.52 o 
   7   1   7      691.74      689.64     50.12 o 
   9   1   7     1148.71     1307.68    115.39 o 
 -18   2   7        1.68      -90.56     60.37 o 
 -16   2   7      377.32      361.72     67.34 o 
 -14   2   7       20.53       -7.25     35.07 o 
 -12   2   7      425.27      449.76     35.92 o 
 -10   2   7        0.12       18.61     25.85 o 
  -8   2   7     5087.12     4780.88     74.50 o 
  -6   2   7      534.14      575.22     35.89 o 
  -4   2   7      135.36       98.72     26.33 o 
  -2   2   7      235.51      195.27     43.00 o 
   0   2   7      558.96      601.48     40.03 o 
   2   2   7      892.25     1036.16     50.47 o 
   4   2   7     2627.75     2783.96     72.90 o 
   6   2   7       19.86       29.58     32.46 o 
   8   2   7       88.22       30.86     35.04 o 
  10   2   7      327.79      378.87     55.11 o 
 -19   3   7      129.98       98.37     74.90 o 
 -17   3   7      126.22       92.25     62.54 o 
 -15   3   7       23.48      -32.38     35.31 o 
 -13   3   7      502.45      568.10     47.24 o 
 -11   3   7       54.48       56.91     27.30 o 
  -9   3   7      298.06      267.44     27.16 o 
  -7   3   7      634.17      675.41     38.93 o 
  -5   3   7      433.34      552.95     49.00 o 
  -3   3   7      212.21      204.09     48.90 o 
  -1   3   7       24.35      -15.96     24.71 o 
   1   3   7      385.92      353.43     36.19 o 
   3   3   7      774.15      771.96     62.31 o 
   5   3   7      166.40      192.80     36.00 o 
   7   3   7      619.71      560.74     54.40 o 
   9   3   7      491.61      441.44     76.30 o 
 -18   4   7        0.12       -1.78     58.95 o 
 -16   4   7      372.94      301.16     49.12 o 
 -14   4   7       47.34       72.58     36.55 o 
 -12   4   7      401.53      392.48     34.90 o 
 -10   4   7      103.14       65.29     25.22 o 
  -8   4   7      573.49      564.71     33.66 o 
  -6   4   7      148.59      171.24     27.18 o 
  -4   4   7       12.03       20.25     27.41 o 
  -2   4   7       65.14       49.57     32.65 o 
   0   4   7     1186.46     1094.82     46.85 o 
   2   4   7        0.37       -7.41     29.06 o 
   4   4   7     1573.56     1507.65     93.15 o 
   6   4   7       13.18       57.81     38.30 o 
   8   4   7       32.57      -31.56     40.70 o 
  10   4   7     1223.16     1393.74    100.85 o 
 -19   5   7      698.74      706.07     88.72 o 
 -17   5   7      205.60      187.99     94.32 o 
 -15   5   7       40.94       48.18     37.02 o 
 -13   5   7     1320.62     1253.27     93.51 o 
 -11   5   7      633.26      697.33     40.22 o 
  -9   5   7       23.39       -7.89     22.34 o 
  -7   5   7       62.58       33.83     27.17 o 
  -5   5   7      547.22      560.97     41.89 o 
  -3   5   7      113.08       66.48     30.57 o 
  -1   5   7       57.06       44.90     39.52 o 
   1   5   7     1273.13     1370.00     60.82 o 
   3   5   7      523.08      495.05     49.44 o 
   5   5   7        2.15       20.12     36.85 o 
   7   5   7      195.55      212.25     47.02 o 
   9   5   7       98.54       91.20     57.26 o 
 -18   6   7        5.19       12.04     65.01 o 
 -16   6   7       19.16       30.04     41.35 o 
 -14   6   7       57.41       -3.64     34.93 o 
 -12   6   7      165.91      107.45     35.94 o 
 -10   6   7      278.84      313.37     31.34 o 
  -8   6   7        4.90      -32.70     21.80 o 
  -6   6   7      309.91      335.21     47.41 o 
  -4   6   7     1025.32     1049.44     70.51 o 
  -2   6   7      104.53      100.28     42.94 o 
   0   6   7      180.52      152.07     51.76 o 
   2   6   7      315.34      315.61     44.01 o 
   4   6   7      151.16      201.70     42.24 o 
   6   6   7      703.83      644.96     86.65 o 
   8   6   7      192.48      114.96     71.89 o 
 -17   7   7      126.38      120.43     44.42 o 
 -15   7   7       92.48      106.57     40.75 o 
 -13   7   7      613.06      618.81     50.96 o 
 -11   7   7      293.40      293.04     41.05 o 
  -9   7   7       10.84       28.89     28.35 o 
  -7   7   7       33.45      -14.38     30.35 o 
  -5   7   7     1515.76     1486.98     72.63 o 
  -3   7   7      704.50      571.80     61.54 o 
  -1   7   7      167.53      188.02     49.48 o 
   1   7   7      290.56      205.13     50.69 o 
   3   7   7     1320.29     1339.40    111.39 o 
   5   7   7        1.25      -39.05     44.76 o 
   7   7   7       32.13        0.97     52.73 o 
   9   7   7        4.04      -22.72     53.28 o 
 -18   8   7       58.00      -45.55     63.65 o 
 -16   8   7       58.49       52.09     54.69 o 
 -14   8   7       89.66      102.03     40.63 o 
 -12   8   7      763.09      701.87     54.04 o 
 -10   8   7      414.20      414.39     54.93 o 
  -8   8   7       47.46       10.61     30.65 o 
  -6   8   7        2.72       20.28     30.72 o 
  -4   8   7     1170.80     1255.89     75.86 o 
  -2   8   7       26.11      -32.04     38.70 o 
   0   8   7       59.82       23.68     45.63 o 
   2   8   7      236.98      260.47     83.78 o 
   4   8   7     3519.41     3781.06    275.29 o 
   6   8   7      479.97      486.11    103.33 o 
   8   8   7      178.95      206.40     72.46 o 
 -17   9   7      124.61       91.25     44.05 o 
 -15   9   7      161.36      148.21     51.01 o 
 -13   9   7        7.87      -50.03     37.18 o 
 -11   9   7       88.24       72.93     35.34 o 
  -9   9   7      292.37      298.08     41.97 o 
  -7   9   7       22.51        8.20     32.87 o 
  -5   9   7       15.95       -0.42     33.99 o 
  -3   9   7     1012.12      985.72     72.25 o 
  -1   9   7       89.36       81.10     44.70 o 
   1   9   7      388.90      447.52     61.05 o 
   3   9   7       84.70       20.82     49.39 o 
   5   9   7       83.80       31.34     53.32 o 
   7   9   7      660.23      828.69     95.09 o 
 -16  10   7       51.22        4.05     45.38 o 
 -14  10   7        9.01        0.50     40.52 o 
 -12  10   7      772.09      825.49     61.20 o 
 -10  10   7        6.43        0.87     34.88 o 
  -8  10   7        1.58       26.08     34.49 o 
  -6  10   7      447.20      444.92     63.48 o 
  -4  10   7      779.84      796.56     54.67 o 
  -2  10   7      960.53      804.87    129.02 o 
   0  10   7      667.79      812.27     75.13 o 
   2  10   7      100.79       78.86     51.76 o 
   4  10   7     3763.20     3686.95    134.25 o 
   6  10   7       23.44      -43.16     49.32 o 
 -15  11   7       41.21       24.79     42.62 o 
 -13  11   7       15.97      -39.66     39.48 o 
 -11  11   7       35.99       10.38     36.46 o 
  -9  11   7      453.12      461.69     63.28 o 
  -7  11   7       25.25       22.59     37.49 o 
  -5  11   7      165.88      191.89     42.26 o 
  -3  11   7     1089.70     1015.45     75.50 o 
  -1  11   7        5.99      -15.29     66.91 o 
   1  11   7        0.66      -27.00     44.49 o 
   3  11   7      218.94      190.98     58.64 o 
   5  11   7       76.96       54.16     57.30 o 
   7  11   7      605.62      556.38     78.49 o 
 -14  12   7        6.34       14.32     45.21 o 
 -12  12   7      198.68      174.63     46.47 o 
 -10  12   7        9.27       19.21     48.16 o 
  -8  12   7      238.05      191.72     43.02 o 
  -6  12   7       17.51       19.88     37.23 o 
  -4  12   7      399.50      516.67     80.21 o 
  -2  12   7      525.66      486.40     65.20 o 
   0  12   7      412.90      372.53     62.07 o 
   2  12   7      168.43      283.05     67.10 o 
   4  12   7      423.50      481.93     72.73 o 
   6  12   7        5.34       20.56     59.01 o 
 -13  13   7       21.38       16.34     43.13 o 
 -11  13   7      105.62      100.78     46.57 o 
  -9  13   7       66.43        7.55     94.89 o 
  -7  13   7       69.21       19.94     40.56 o 
  -5  13   7      134.50       96.74     41.23 o 
  -3  13   7      107.81       86.06     50.70 o 
  -1  13   7       14.44      -61.04     52.34 o 
   1  13   7      126.64       90.58     52.46 o 
   3  13   7      102.85       91.89     59.87 o 
   5  13   7       15.54       47.12     59.22 o 
 -12  14   7        3.99      -29.64     42.59 o 
 -10  14   7      145.07      213.85     59.31 o 
  -8  14   7     2054.58     2176.18     98.07 o 
  -6  14   7      223.34      265.98     72.72 o 
  -4  14   7       18.70       18.44     51.52 o 
  -2  14   7       60.96       29.00     53.74 o 
   0  14   7      177.53      187.64    118.67 o 
   2  14   7        2.85       10.70     56.22 o 
   4  14   7       98.70       41.98     57.46 o 
 -11  15   7       29.93       27.86     46.13 o 
  -9  15   7      343.73      352.93     66.91 o 
  -7  15   7       88.49       76.63     59.37 o 
  -5  15   7      538.26      575.58     58.23 o 
  -3  15   7       10.36      -32.12     49.46 o 
  -1  15   7        3.99       38.36     47.99 o 
   1  15   7       45.56      154.28     64.22 o 
 -10  16   7       84.97       50.28     58.57 o 
  -8  16   7      674.20      788.29     79.45 o 
  -6  16   7        0.24      -18.14     44.92 o 
  -4  16   7      152.53       92.54     66.82 o 
  -2  16   7      180.69      142.49     71.70 o 
   0  16   7      137.83       89.73     97.19 o 
  -5  17   7       63.88       39.92     49.99 o 
  -3  17   7      145.21      133.46     66.79 o 
 -16   0   8        6.25        9.59     85.88 o 
 -14   0   8      125.05      117.97     48.19 o 
 -12   0   8        4.47      -11.22     42.18 o 
 -10   0   8     1664.11     1546.31     78.15 o 
  -8   0   8     1952.20     1608.03    105.44 o 
  -6   0   8       14.66       -3.07     53.68 o 
  -4   0   8       15.80        3.74     41.76 o 
  -2   0   8       98.22       26.52     42.55 o 
   0   0   8     2587.07     2828.26    108.17 o 
   2   0   8      223.26      163.77     52.99 o 
   4   0   8      320.64      448.53     62.54 o 
   6   0   8      659.43     1020.99    107.36 o 
 -17   1   8       89.62       36.14     66.00 o 
 -15   1   8       29.69       -2.52     39.59 o 
 -13   1   8       29.06       -4.78     29.26 o 
 -11   1   8      448.92      483.34     39.12 o 
  -9   1   8       30.70      -52.05     34.70 o 
  -7   1   8      771.46      739.90     70.93 o 
  -5   1   8        0.05      -43.31     30.06 o 
  -3   1   8       59.80       92.77     31.86 o 
  -1   1   8      154.21      121.95     33.77 o 
   1   1   8       43.35       33.50     34.24 o 
   3   1   8        5.54       -2.40     34.43 o 
   5   1   8       92.27        3.32     37.22 o 
   7   1   8      146.66      124.85     45.38 o 
 -16   2   8       11.76      -25.96     43.51 o 
 -14   2   8        0.15      -10.47     31.76 o 
 -12   2   8        4.43      -22.13     28.35 o 
 -10   2   8     1764.05     1512.86     60.60 o 
  -8   2   8     1608.29     1434.17     67.78 o 
  -6   2   8      102.43       77.46     33.34 o 
  -4   2   8      177.19      233.50     37.93 o 
  -2   2   8       19.26      -32.65     34.57 o 
   0   2   8     2471.14     2414.86     69.06 o 
   2   2   8      239.36      270.54     50.05 o 
   4   2   8      151.38      232.23     91.52 o 
   6   2   8       53.42       28.55     45.14 o 
 -17   3   8      568.82      635.91    119.24 o 
 -15   3   8        8.38      -15.78     41.63 o 
 -13   3   8       16.69      -31.97     51.58 o 
 -11   3   8     1301.39     1179.58     54.62 o 
  -9   3   8        0.55      -50.81     33.88 o 
  -7   3   8     1624.50     1494.88     59.02 o 
  -5   3   8       13.12       13.41     32.69 o 
  -3   3   8       86.95       70.32     35.81 o 
  -1   3   8      797.54      897.60     58.20 o 
   1   3   8      104.18       98.85     42.07 o 
   3   3   8       90.33       72.34     53.44 o 
   5   3   8      367.15      349.33     55.17 o 
   7   3   8       94.55       59.16     47.65 o 
 -16   4   8      181.63      217.99     50.05 o 
 -14   4   8       12.83        9.39     67.10 o 
 -12   4   8        1.57       -7.74     30.57 o 
 -10   4   8       22.78       23.09     31.98 o 
  -8   4   8     1794.38     1674.65     61.91 o 
  -6   4   8      274.15      339.53     40.95 o 
  -4   4   8       47.19      -41.48     41.65 o 
  -2   4   8      248.19      344.23     53.43 o 
   0   4   8      542.88      559.06     67.95 o 
   2   4   8       32.26       26.96     40.46 o 
   4   4   8        4.43      -35.31     43.01 o 
   6   4   8       96.28      114.65     48.62 o 
 -17   5   8      604.53      623.76     67.41 o 
 -15   5   8        2.89       26.43     43.79 o 
 -13   5   8        7.62      -15.18     39.80 o 
 -11   5   8      739.84      829.39     65.62 o 
  -9   5   8       50.32       46.25     30.76 o 
  -7   5   8       78.57       65.49     46.00 o 
  -5   5   8      135.33       99.23    142.82 o 
  -3   5   8       70.05       39.89     48.81 o 
  -1   5   8      783.65      816.55     73.61 o 
   1   5   8        1.29      -12.58     55.59 o 
   3   5   8      147.39       96.27     56.93 o 
   5   5   8      664.18      694.31     96.98 o 
 -16   6   8      186.95      176.09     47.45 o 
 -14   6   8       24.29       85.71     44.45 o 
 -12   6   8       68.42       20.26     37.18 o 
 -10   6   8      760.15      823.61     58.30 o 
  -8   6   8      598.48      708.63     67.32 o 
  -6   6   8      718.56      771.49     80.32 o 
  -4   6   8        6.14      -53.41     41.92 o 
  -2   6   8      193.13      258.77     66.14 o 
   0   6   8        5.85       55.86     64.22 o 
   2   6   8      107.68       30.91     64.41 o 
   4   6   8      654.99      670.55    141.10 o 
   6   6   8      113.79      155.29     56.21 o 
 -15   7   8       15.95      -29.07     42.51 o 
 -13   7   8        7.30      -15.17     41.92 o 
 -11   7   8      126.83      121.61     65.75 o 
  -9   7   8      137.45      126.74     40.41 o 
  -7   7   8       49.21       24.14     44.42 o 
  -5   7   8        0.70       13.61     43.65 o 
  -3   7   8       22.72      -40.38     45.41 o 
  -1   7   8       91.11       64.36     48.50 o 
   1   7   8        5.77        2.85     50.23 o 
   3   7   8        8.51      -70.23     54.68 o 
   5   7   8      784.17      772.40    154.32 o 
 -14   8   8        3.41      -66.75     44.50 o 
 -12   8   8      109.42       58.71     48.46 o 
 -10   8   8      155.91      120.09     49.08 o 
  -8   8   8       35.62       36.82     56.94 o 
  -6   8   8      273.60      393.47     83.58 o 
  -4   8   8       21.32       16.09     46.07 o 
  -2   8   8      196.70      179.18     53.93 o 
   0   8   8        0.01      -23.32     50.17 o 
   2   8   8       30.77       33.28     55.45 o 
   4   8   8      266.88      236.92     75.15 o 
 -13   9   8        5.84      -23.20     41.18 o 
 -11   9   8       17.48       43.37     78.41 o 
  -9   9   8      477.40      510.64     55.73 o 
  -7   9   8      160.09       22.84     95.66 o 
  -5   9   8        1.23       13.72     70.36 o 
  -3   9   8       11.86      -14.45    105.25 o 
  -1   9   8     1213.58     1080.44     85.86 o 
   1   9   8        0.40      -70.51     51.57 o 
   3   9   8       10.36      -26.68     82.05 o 
 -14  10   8       43.28       18.65     45.04 o 
 -12  10   8        0.01      -44.91     50.27 o 
 -10  10   8       44.29       65.36     76.87 o 
  -8  10   8        0.38       23.87     41.65 o 
  -6  10   8       27.89       -0.07     46.94 o 
  -4  10   8      112.05       67.28     47.80 o 
  -2  10   8       23.60      -11.26     48.77 o 
   0  10   8       66.33       36.95     52.31 o 
   2  10   8       15.07      -99.88     76.11 o 
 -13  11   8        1.28      -75.67     50.45 o 
 -11  11   8      119.26      -17.46     51.71 o 
  -9  11   8      263.45      324.67     63.21 o 
  -7  11   8      575.81      627.23     72.91 o 
  -5  11   8       26.33      -47.49     51.73 o 
  -3  11   8        2.59      -70.74     47.16 o 
  -1  11   8      304.55      342.90     66.86 o 
   1  11   8        9.02      -53.60     51.18 o 
 -10  12   8      125.11      165.86     57.98 o 
  -8  12   8       85.75       70.91     45.99 o 
  -6  12   8        1.76       -7.58     50.28 o 
  -4  12   8        8.38      -54.27     54.94 o 
  -2  12   8       44.64      -31.86     51.10 o 
   0  12   8       54.10      -10.84     55.84 o 
  -9  13   8       19.53      -40.55     55.45 o 
  -7  13   8       73.91       89.22     71.31 o 
  -5  13   8       50.43        8.53     56.94 o 
  -3  13   8       14.43       29.17     53.58 o 
  -1  13   8        1.36      -76.50     52.99 o 
 -13   1   9        3.19      -12.90     41.78 o 
 -11   1   9      154.84      214.32     47.76 o 
  -9   1   9      312.88      322.22     68.06 o 
  -7   1   9       14.73      -12.42     52.53 o 
  -5   1   9      379.61      378.49     58.54 o 
  -3   1   9      120.33      156.89     56.55 o 
  -1   1   9       89.66      178.71     47.60 o 
   1   1   9       20.88      -37.86     47.83 o 
 -14   2   9       73.71       74.03     40.50 o 
 -12   2   9       36.94       -0.29     41.98 o 
 -10   2   9      395.93      171.41     49.23 o 
  -8   2   9       21.48      -25.99     40.60 o 
  -6   2   9       71.94       78.96     58.28 o 
  -4   2   9       16.68       17.40     46.33 o 
  -2   2   9      321.35      399.14     63.71 o 
   0   2   9       64.02      259.12    154.32 o 
   2   2   9      332.55      355.04     58.42 o 
 -13   3   9        0.03      -22.48     50.23 o 
 -11   3   9       45.57       42.64     44.19 o 
  -9   3   9      460.34      450.89     68.25 o 
  -7   3   9        2.49      -53.29     66.33 o 
  -5   3   9       11.01      -62.29     47.88 o 
  -3   3   9        0.40       -8.52     50.55 o 
  -1   3   9        8.33       -0.18     55.16 o 
   1   3   9       74.58       91.85     61.13 o 
 -12   4   9       81.98      103.78     87.61 o 
 -10   4   9      337.70      443.99     80.13 o 
  -8   4   9      104.89      123.84     66.71 o 
  -6   4   9      574.13      678.90     73.99 o 
  -4   4   9       90.18       81.47     55.31 o 
  -2   4   9       73.50       32.33     54.25 o 
   0   4   9       62.54        3.50     55.73 o 
 -11   5   9       13.58      100.84     74.38 o 
  -9   5   9      213.64      240.40     75.53 o 
  -7   5   9        1.75      -55.96     56.17 o 
  -5   5   9      111.44        2.20     48.65 o 
  -3   5   9        7.65      -80.91     53.94 o 
  -1   5   9       80.50       29.80     54.06 o 
   1   5   9      416.07      519.50     81.31 o 
 -12   6   9      224.69      166.78     73.23 o 
 -10   6   9        0.87      -42.94     62.88 o 
  -8   6   9        0.25      -22.82     47.35 o 
  -6   6   9      759.07      727.03     81.86 o 
  -4   6   9       16.69      -71.45     47.63 o 
  -2   6   9        2.21       -4.49     56.93 o 
   0   6   9       51.45       76.51     58.68 o 
 -11   7   9        0.84      -21.85     70.93 o 
  -9   7   9       86.98       91.15     55.93 o 
  -7   7   9        0.10      -77.24     51.49 o 
  -5   7   9       64.34       25.31     54.72 o 
  -3   7   9       24.38      -79.34     78.60 o 
  -1   7   9        0.32      -46.18     56.55 o 
 -10   8   9       94.29      120.99     90.48 o 
  -8   8   9       55.14       18.41     52.07 o 
  -6   8   9      189.85       70.26     58.52 o 
  -4   8   9       13.46       32.82     58.01 o 
  -2   8   9       16.66        1.78     61.73 o 
  -7   9   9        2.83      -79.68     53.12 o 
  -5   9   9       26.85       16.91     91.44 o 
                                                 
